# Supplementary material for: A Dual Barcoding Approach to Bacterial Strain Nomenclature: Genomic Taxonomy of Klebsiella pneumoniae Strains
Source: Mol Biol Evol. 2022 Jun 14;39(7):msac135. doi: 10.1093/molbev/msac135 (PMC9254007; doi:10.1093/molbev/msac135)
Supplement: msac135_Supplementary_Data [file msac135_supplementary_data.zip]

Archive with 2 entries (2 files):
- Submission_Supplementary_appendix.pdf
- Tables_Suppl_090622.xlsx
