# Supplementary material for: A Dual Barcoding Approach to Bacterial Strain Nomenclature: Genomic Taxonomy of Klebsiella pneumoniae Strains
Source: Mol Biol Evol. 2022 Jun 14;39(7):msac135. doi: 10.1093/molbev/msac135 (PMC9254007; doi:10.1093/molbev/msac135)
Supplement: msac135_Supplementary_Data [file msac135_supplementary_data.zip › Tables_Suppl_090622.xlsx]

## Sheet: Table S1
Table S1. Dataset of 7,433 genomes
Index	Database	ID	Isolate	Comments	Phylogroup	ST (MLST)	Threshold43 (klebs_clonalgroup_v1.0)	Attribution	Threshold190 (klebs_sublineage_v1.0)	Attribution	klebs_threshold10_v1.0	klebs_threshold7_v1.0	klebs_threshold4_v1.0	klebs_threshold2_v1.0	klebs_threshold1_v1.0	klebs_threshold0_v1.0	cgLIN &	Value of ANI with the closest Kp reference	No. of contigs	Assembly size	%GC	scgST (scgMLST629_S)	klebs_sublineage_v2.0	klebs_clonalgroup_v2.0	klebs_threshold10_v2.0	klebs_threshold7_v2.0	klebs_threshold4_v2.0	klebs_threshold2_v2.0	klebs_threshold1_v2.0	klebs_threshold0_v2.0
1	Reference	250	SB1067		Kp1	17	1123	Inheritance from ST	17	Inheritance from ST	cluster_4	cluster_4	cluster_4	cluster_4	cluster_4	cluster_4	0_0_22_12_0_1_0_0_0_0	100	92	5440642	57.30	4	cluster_4	cluster_4	cluster_4	cluster_4	cluster_4	cluster_4	cluster_4	cluster_4
2	Reference	1546	SB132		Kp1	3	3	Inheritance from ST	3	Inheritance from ST	cluster_13	cluster_13	cluster_13	cluster_13	cluster_13	cluster_13	0_0_421_0_1_0_1_0_0_0	100	22	5234536	57.32	13	cluster_13	cluster_13	cluster_13	cluster_13	cluster_13	cluster_13	cluster_13	cluster_13
3	Reference	25	SB107		Kp1	38	38	Inheritance from ST	38	Inheritance from ST	cluster_2	cluster_2	cluster_2	cluster_2	cluster_2	cluster_2	0_0_184_0_2_0_0_0_0_0	100	6	5694894	57.14	2	cluster_2	cluster_2	cluster_2	cluster_2	cluster_2	cluster_2	cluster_2	cluster_2
4	Reference	252	SB1139		Kp1	37	10054	Arbitrary	37	Inheritance from ST	cluster_5	cluster_5	cluster_5	cluster_5	cluster_5	cluster_5	0_0_109_17_0_0_0_0_0_0	100	45	5344906	57.34	5	cluster_5	cluster_5	cluster_5	cluster_5	cluster_5	cluster_5	cluster_5	cluster_5
5	Reference	412	SB617		Kp1	55	55	Inheritance from ST	55	Inheritance from ST	cluster_8	cluster_8	cluster_8	cluster_8	cluster_8	cluster_8	0_0_268_0_0_0_0_0_0_0	100	40	5386882	57.32	8	cluster_8	cluster_8	cluster_8	cluster_8	cluster_8	cluster_8	cluster_8	cluster_8
6	Reference	10	SB20		Kp1	15	15	Inheritance from ST	15	Inheritance from ST	cluster_1	cluster_1	cluster_1	cluster_1	cluster_1	cluster_1	0_0_0_0_0_0_0_0_0_0	100	79	5461637	57.30	1	cluster_1	cluster_1	cluster_1	cluster_1	cluster_1	cluster_1	cluster_1	cluster_1
7	Reference	408	SB612		Kp1	133	10127	Arbitrary	133	Inheritance from ST	cluster_7	cluster_7	cluster_7	cluster_7	cluster_7	cluster_7	0_0_181_1_2_0_0_0_0_0	100	408	5738117	57.10	7	cluster_7	cluster_7	cluster_7	cluster_7	cluster_7	cluster_7	cluster_7	cluster_7
8	Reference	1761	SB4938		Kp1	442	442	Inheritance from ST	442	Inheritance from ST	cluster_17	cluster_17	cluster_17	cluster_17	cluster_17	cluster_17	0_0_152_0_0_0_1_0_0_0	100	7	5739888	56.78	17	cluster_17	cluster_17	cluster_17	cluster_17	cluster_17	cluster_17	cluster_17	cluster_17
9	Reference	398	SB3928		Kp1	23	23	Inheritance from ST	23	Inheritance from ST	cluster_6	cluster_6	cluster_6	cluster_6	cluster_6	cluster_6	0_0_429_0_24_0_0_0_0_0	100	2	5472672	57.36	6	cluster_6	cluster_6	cluster_6	cluster_6	cluster_6	cluster_6	cluster_6	cluster_6
10	Reference	1509	SB4496		Kp1	380	10027	Arbitrary	380	Inheritance from ST	cluster_11	cluster_11	cluster_11	cluster_11	cluster_11	cluster_11	0_0_339_1_0_0_0_0_0_0	100	114	5421195	57.29	11	cluster_11	cluster_11	cluster_11	cluster_11	cluster_11	cluster_11	cluster_11	cluster_11
11	Reference	6432	SB11		Kp2	1528	1528	Inheritance from ST	1528	Inheritance from ST	cluster_32	cluster_32	cluster_32	cluster_32	cluster_32	cluster_32	2_0_15_0_2_0_0_0_0_0	100	1	5343479	58.13	32	cluster_32	cluster_32	cluster_32	cluster_32	cluster_32	cluster_32	cluster_32	cluster_32
12	Reference	3883	SB1124	Hybrid	Kp2	2274											2_0_32_1_0_0_0_0_0_0	100	250	5637157	57.40	5316	cluster_548	cluster_1176	cluster_2138	cluster_2401	cluster_2865	cluster_3471	cluster_3987	cluster_4903
13	Reference	3884	SB2110		Kp2	526	526	Inheritance from ST	526	Inheritance from ST	cluster_21	cluster_21	cluster_21	cluster_21	cluster_21	cluster_21	2_0_0_1_0_0_0_0_0_0	100	176	5840959	56.97	21	cluster_21	cluster_21	cluster_21	cluster_21	cluster_21	cluster_21	cluster_21	cluster_21
14	Reference	1555	SB59		Kp2	1118	1118	Inheritance from ST	1118	Inheritance from ST	cluster_15	cluster_15	cluster_15	cluster_15	cluster_15	cluster_15	2_0_37_0_0_0_0_0_0_0	100	96	5452578	57.91	15;5002	cluster_15	cluster_15	cluster_15	cluster_15	cluster_15	cluster_15	cluster_15	cluster_15
15	Reference	3882	SB98		Kp2	622	622	Inheritance from ST	622	Inheritance from ST	cluster_20	cluster_20	cluster_20	cluster_20	cluster_20	cluster_20	2_0_8_1_0_0_0_0_0_0	100	91	5877041	57.44	20	cluster_20	cluster_20	cluster_20	cluster_20	cluster_20	cluster_20	cluster_20	cluster_20
16	Reference	3881	SB1		Kp3	2273	2273	Inheritance from ST	2273	Inheritance from ST	cluster_19	cluster_19	cluster_19	cluster_19	cluster_19	cluster_19	1_0_72_1_0_0_0_0_0_0	100	50	5426844	57.58	19	cluster_19	cluster_19	cluster_19	cluster_19	cluster_19	cluster_19	cluster_19	cluster_19
17	Reference	3880	SB48		Kp3	2263	2263	Inheritance from ST	2263	Inheritance from ST	cluster_18	cluster_18	cluster_18	cluster_18	cluster_18	cluster_18	1_0_65_0_0_0_0_0_0_0	100	82	5470009	57.57	18	cluster_18	cluster_18	cluster_18	cluster_18	cluster_18	cluster_18	cluster_18	cluster_18
18	Reference	1512	SB579		Kp3	146	146	Inheritance from ST	146	Inheritance from ST	cluster_12	cluster_12	cluster_12	cluster_12	cluster_12	cluster_12	1_0_126_0_0_0_0_0_0_0	100	1	5641239	57.28	12	cluster_12	cluster_12	cluster_12	cluster_12	cluster_12	cluster_12	cluster_12	cluster_12
19	Reference	7932	SB4767		Kp3	1220	1220	Inheritance from ST	1220	Inheritance from ST	cluster_35	cluster_35	cluster_35	cluster_35	cluster_35	cluster_35	1_0_6_0_0_0_0_0_0_0	100	1	5458505	57.57	35	cluster_35	cluster_35	cluster_35	cluster_35	cluster_35	cluster_35	cluster_35	cluster_35
20	Reference	49	SB164		Kp4	414	421	Inheritance from ST	421	Inheritance from ST	cluster_3	cluster_3	cluster_3	cluster_3	cluster_3	cluster_3	2_1_26_0_1_0_0_0_0_0	100	58	5400215	57.77	3	cluster_3	cluster_3	cluster_3	cluster_3	cluster_3	cluster_3	cluster_3	cluster_3
21	Reference	3885	SB203		Kp4	384	384	Inheritance from ST	384	Inheritance from ST	cluster_22	cluster_22	cluster_22	cluster_22	cluster_22	cluster_22	2_1_47_0_0_0_0_0_0_0	100	71	5425574	57.81	22	cluster_22	cluster_22	cluster_22	cluster_22	cluster_22	cluster_22	cluster_22	cluster_22
22	Reference	1554	SB30		Kp4	1215	1215	Inheritance from ST	1215	Inheritance from ST	cluster_14	cluster_14	cluster_14	cluster_14	cluster_14	cluster_14	2_1_22_0_0_0_0_0_0_0	100	1	5084979	58.26	14;5015	cluster_14	cluster_14	cluster_14	cluster_14	cluster_14	cluster_14	cluster_14	cluster_14
23	Reference	3886	SB4697		Kp4	2275	2275	Inheritance from ST	2275	Inheritance from ST	cluster_23	cluster_23	cluster_23	cluster_23	cluster_23	cluster_23	2_1_23_0_0_0_0_0_0_0	100	33	5359819	57.84	23	cluster_23	cluster_23	cluster_23	cluster_23	cluster_23	cluster_23	cluster_23	cluster_23
24	Reference	3887	SB610		Kp4	2276	2276	Inheritance from ST	2276	Inheritance from ST	cluster_24	cluster_24	cluster_24	cluster_24	cluster_24	cluster_24	2_1_38_0_0_0_0_0_0_0	100	187	5704513	56.88	24	cluster_24	cluster_24	cluster_24	cluster_24	cluster_24	cluster_24	cluster_24	cluster_24
25	Reference	1556	SB94		Kp5	1216	1216	Inheritance from ST	1216	Inheritance from ST	cluster_16	cluster_16	cluster_16	cluster_16	cluster_16	cluster_16	1_1_5_0_0_0_0_0_0_0	100	1	5544082	57.17	16	cluster_16	cluster_16	cluster_16	cluster_16	cluster_16	cluster_16	cluster_16	cluster_16
26	Reference	4433	SB5387		Kp5	2466	2466	Inheritance from ST	2466	Inheritance from ST	cluster_25	cluster_25	cluster_25	cluster_25	cluster_25	cluster_25	1_1_8_0_0_0_0_0_0_0	100	56	5698764	57.06	25	cluster_25	cluster_25	cluster_25	cluster_25	cluster_25	cluster_25	cluster_25	cluster_25
27	Reference	4485	SB5439		Kp5	2486	2486	Inheritance from ST	2486	Inheritance from ST	cluster_26	cluster_26	cluster_26	cluster_26	cluster_26	cluster_26	1_1_3_0_0_0_0_0_0_0	100	45	5613167	57.29	26	cluster_26	cluster_26	cluster_26	cluster_26	cluster_26	cluster_26	cluster_26	cluster_26
28	Reference	4577	SB5531		Kp5	2561	2561	Inheritance from ST	2561	Inheritance from ST	cluster_27	cluster_27	cluster_27	cluster_27	cluster_27	cluster_27	1_1_0_0_0_0_0_0_0_0	100	48	5442219	57.43	27	cluster_27	cluster_27	cluster_27	cluster_27	cluster_27	cluster_27	cluster_27	cluster_27
29	Reference	4590	SB5544		Kp5	2605	2605	Inheritance from ST	2605	Inheritance from ST	cluster_28	cluster_28	cluster_28	cluster_28	cluster_28	cluster_28	1_1_1_0_0_0_0_0_0_0	100	57	5488176	57.40	28	cluster_28	cluster_28	cluster_28	cluster_28	cluster_28	cluster_28	cluster_28	cluster_28
30	Reference	4656	SB5610		Kp5	2600	2600	Inheritance from ST	2600	Inheritance from ST	cluster_29	cluster_29	cluster_29	cluster_29	cluster_29	cluster_29	1_1_9_0_0_0_0_0_0_0	100	64	5631209	57.16	29	cluster_29	cluster_29	cluster_29	cluster_29	cluster_29	cluster_29	cluster_29	cluster_29
31	Reference	1508	SB33		Kp6	1214	1214	Inheritance from ST	1214	Inheritance from ST	cluster_10	cluster_10	cluster_10	cluster_10	cluster_10	cluster_10	3_0_4_0_0_0_0_0_0_0	100	1	5489214	57.15	10	cluster_10	cluster_10	cluster_10	cluster_10	cluster_10	cluster_10	cluster_10	cluster_10
32	Reference	1507	SB6071		Kp6	1155	1155	Inheritance from ST	1155	Inheritance from ST	cluster_9	cluster_9	cluster_9	cluster_9	cluster_9	cluster_9	3_0_5_0_0_0_0_0_0_0	100	218	6082330	56.61	9;5091	cluster_9	cluster_9	cluster_9	cluster_9	cluster_9	cluster_9	cluster_9	cluster_9
33	Reference	6687	SB6096	> 30 missing alleles	Kp6	209												100	1	5540188	56.93
34	Reference	6491	SB6094		Kp6	2830	2830	Inheritance from ST	2830	Inheritance from ST	cluster_34	cluster_34	cluster_34	cluster_34	cluster_34	cluster_34	3_0_3_0_0_0_0_0_0_0	100	97	5528526	57.10	34	cluster_34	cluster_34	cluster_34	cluster_34	cluster_34	cluster_34	cluster_34	cluster_34
35	Reference	6452	SB6095		Kp6	3303	3303	Inheritance from ST	3303	Inheritance from ST	cluster_33	cluster_33	cluster_33	cluster_33	cluster_33	cluster_33	3_0_0_0_0_0_0_0_0_0	100	171	5566826	57.11	33	cluster_33	cluster_33	cluster_33	cluster_33	cluster_33	cluster_33	cluster_33	cluster_33
36	Reference	6353	SB5857		Kp7	3291	3291	Inheritance from ST	3291	Inheritance from ST	cluster_31	cluster_31	cluster_31	cluster_31	cluster_31	cluster_31	4_0_3_0_0_0_0_0_0_0	100	50	5156720	57.31	31	cluster_31	cluster_31	cluster_31	cluster_31	cluster_31	cluster_31	cluster_31	cluster_31
37	Reference	5704	-		Kp7	2831	2831	Inheritance from ST	2831	Inheritance from ST	cluster_30	cluster_30	cluster_30	cluster_30	cluster_30	cluster_30	4_0_2_0_0_0_0_0_0_0	100	67	5330992	56.92	30	cluster_30	cluster_30	cluster_30	cluster_30	cluster_30	cluster_30	cluster_30	cluster_30
38	Reference	12476	FF1019		Kp7	4939	4939	Inheritance from ST	4939	Inheritance from ST	cluster_37	cluster_38	cluster_39	cluster_40	cluster_41	cluster_41	4_0_1_0_0_0_0_0_0_0	100	1	5268423	57.21	41	cluster_37	cluster_37	cluster_37	cluster_38	cluster_39	cluster_40	cluster_41	cluster_41
39	Reference	12475	FF1017		Kp7	4938	4938	Inheritance from ST	4938	Inheritance from ST	cluster_36	cluster_36	cluster_37	cluster_39	cluster_40	cluster_40	4_0_0_0_0_0_1_1_0_0	100	76	5302048	57.11	40	cluster_36	cluster_36	cluster_36	cluster_36	cluster_37	cluster_39	cluster_40	cluster_40
40	Reference	12474	FF1014		Kp7	4938	4938	Inheritance from ST	4938	Inheritance from ST	cluster_36	cluster_36	cluster_37	cluster_39	cluster_39	cluster_39	4_0_0_0_0_0_1_0_0_0	100	67	5286659	57.11	39	cluster_36	cluster_36	cluster_36	cluster_36	cluster_37	cluster_39	cluster_39	cluster_39
41	Reference	12473	FF1011		Kp7	4938	4938	Inheritance from ST	4938	Inheritance from ST	cluster_36	cluster_36	cluster_37	cluster_38	cluster_38	cluster_38	4_0_0_0_0_0_1_2_0_0	100	86	5237074	57.14	38	cluster_36	cluster_36	cluster_36	cluster_36	cluster_37	cluster_38	cluster_38	cluster_38
42	Reference	12472	FF1008		Kp7	4938	4938	Inheritance from ST	4938	Inheritance from ST	cluster_36	cluster_36	cluster_37	cluster_37	cluster_37	cluster_37	4_0_0_0_0_0_0_0_0_0	100	69	5359992	57.00	37	cluster_36	cluster_36	cluster_36	cluster_36	cluster_37	cluster_37	cluster_37	cluster_37
43	Reference	12471	FF1006		Kp7	4938	4938	Inheritance from ST	4938	Inheritance from ST	cluster_36	cluster_36	cluster_37	cluster_37	cluster_37	cluster_37	4_0_0_0_0_0_0_0_0_0	100	83	5358928	57.00	37	cluster_36	cluster_36	cluster_36	cluster_36	cluster_37	cluster_37	cluster_37	cluster_37
44	Reference	12470	FF1003		Kp7	4938	4938	Inheritance from ST	4938	Inheritance from ST	cluster_36	cluster_36	cluster_37	cluster_37	cluster_37	cluster_37	4_0_0_0_0_0_0_0_0_0	100	3	5422247	56.98	37	cluster_36	cluster_36	cluster_36	cluster_36	cluster_37	cluster_37	cluster_37	cluster_37
45	Reference	12469	FF930		Kp7	4938	4938	Inheritance from ST	4938	Inheritance from ST	cluster_36	cluster_36	cluster_36	cluster_36	cluster_36	cluster_36	4_0_0_0_0_0_2_0_0_0	100	82	5375577	57.00	36	cluster_36	cluster_36	cluster_36	cluster_36	cluster_36	cluster_36	cluster_36	cluster_36
46	INSDC	1	GCA_900005395.1		Kp1	107	10147	Arbitrary	107	Inheritance from ST	cluster_38	cluster_39	cluster_40	cluster_41	cluster_42	cluster_42	0_0_80_7_0_0_0_0_0_0	99.2235	85	5150975	57.51	42	cluster_38	cluster_38	cluster_38	cluster_39	cluster_40	cluster_41	cluster_42	cluster_42
47	INSDC	2	GCA_900004985.1		Kp3	3570	3570	Inheritance from ST	344	Inheritance from ST	cluster_39	cluster_40	cluster_41	cluster_42	cluster_43	cluster_43	1_0_71_1_0_0_0_0_0_0	99.4591	74	5691516	56.93	43	cluster_39	cluster_39	cluster_39	cluster_40	cluster_41	cluster_42	cluster_43	cluster_43
48	INSDC	3	GCA_900461405.1		Kp1	116	116	Inheritance from ST	116	Inheritance from ST	cluster_40	cluster_41	cluster_42	cluster_43	cluster_44	cluster_44	0_0_398_0_0_0_0_0_0_0	99.1309	4	5454354	57.34	44	cluster_40	cluster_40	cluster_40	cluster_41	cluster_42	cluster_43	cluster_44	cluster_44
49	INSDC	4	GCA_900636025.1	> 30 missing alleles	Kp1	71												99.1826	3	5487936	57.29
50	INSDC	5	GCA_900451285.1		Kp1	375	375	Inheritance from ST	375	Inheritance from ST	cluster_41	cluster_42	cluster_43	cluster_44	cluster_45	cluster_45	0_0_390_0_0_2_0_0_0_0	99.9002	2	5508105	57.23	45	cluster_41	cluster_41	cluster_41	cluster_42	cluster_43	cluster_44	cluster_45	cluster_45
51	INSDC	6	GCA_900635995.1		Kp1	375	375	Inheritance from ST	375	Inheritance from ST	cluster_41	cluster_43	cluster_44	cluster_45	cluster_46	cluster_46	0_0_390_0_0_0_0_0_0_0	99.9072	4	5560297	57.16	46	cluster_41	cluster_41	cluster_41	cluster_43	cluster_44	cluster_45	cluster_46	cluster_46
52	INSDC	7	GCA_900451245.1		Kp4	367	367	Inheritance from ST	367	Inheritance from ST	cluster_42	cluster_44	cluster_45	cluster_46	cluster_47	cluster_47	2_1_32_1_1_0_0_0_0_0	99.1798	3	5626015	57.5	47	cluster_42	cluster_42	cluster_42	cluster_44	cluster_45	cluster_46	cluster_47	cluster_47
53	INSDC	8	GCA_900636315.1		Kp1	23	23	Inheritance from ST	23	Inheritance from ST	cluster_43	cluster_45	cluster_46	cluster_47	cluster_48	cluster_48	0_0_429_0_22_0_0_0_0_0	99.9022	5	5809354	57	48	cluster_6	cluster_6	cluster_43	cluster_45	cluster_46	cluster_47	cluster_48	cluster_48
54	INSDC	9	GCA_900636095.1	> 30 missing alleles	Kp1	3571												99.0563	2	5576035	57.14
55	INSDC	10	GCA_900635975.1	> 30 missing alleles	Kp1	3572												99.1367	2	5507329	57.2
56	INSDC	11	GCA_900636185.1	> 30 missing alleles	Kp3	3573												99.1931	1	5768342	57.15
57	INSDC	12	GCA_900636455.1		Kp1	252	10181	Arbitrary	252	Inheritance from ST	cluster_44	cluster_46	cluster_47	cluster_48	cluster_49	cluster_49	0_0_94_2_0_0_0_0_0_0	99.1645	6	5396820	57.36	49	cluster_43	cluster_43	cluster_44	cluster_46	cluster_47	cluster_48	cluster_49	cluster_49
58	INSDC	13	GCA_002724035.1		Kp3	767	767	Inheritance from ST	767	Inheritance from ST	cluster_45	cluster_47	cluster_48	cluster_49	cluster_50	cluster_50	1_0_20_0_0_0_0_0_0_0	99.3509	87	5357145	57.43	50	cluster_44	cluster_44	cluster_45	cluster_47	cluster_48	cluster_49	cluster_50	cluster_50
59	INSDC	14	GCA_900083665.1		Kp1	1536	1536	Inheritance from ST	1536	Inheritance from ST	cluster_46	cluster_48	cluster_49	cluster_50	cluster_51	cluster_51	0_0_103_0_0_0_0_0_0_0	99.1968	32	5319020	57.35	51	cluster_45	cluster_45	cluster_46	cluster_48	cluster_49	cluster_50	cluster_51	cluster_51
60	INSDC	15	GCA_900084005.1		Kp1	3574	3574	Inheritance from ST	3574	Inheritance from ST	cluster_47	cluster_49	cluster_50	cluster_51	cluster_52	cluster_52	0_0_327_0_0_0_0_0_0_0	99.1816	35	5399211	57.28	52	cluster_46	cluster_46	cluster_47	cluster_49	cluster_50	cluster_51	cluster_52	cluster_52
61	INSDC	16	GCA_900084675.1		Kp1	37	37	Inheritance from ST	37	Inheritance from ST	cluster_48	cluster_50	cluster_51	cluster_52	cluster_53	cluster_53	0_0_109_1_7_0_0_0_0_0	99.6398	44	5519319	57.03	53	cluster_5	cluster_47	cluster_48	cluster_50	cluster_51	cluster_52	cluster_53	cluster_53
62	INSDC	17	GCA_900084685.1		Kp1	42	10206	Arbitrary	383	Inheritance from ST	cluster_49	cluster_51	cluster_52	cluster_53	cluster_54	cluster_54	0_0_87_4_0_0_0_0_0_0	99.0628	66	5414579	57.06	54	cluster_47	cluster_48	cluster_49	cluster_51	cluster_52	cluster_53	cluster_54	cluster_54
63	INSDC	18	GCA_900085055.1		Kp1	42	10206	Arbitrary	383	Inheritance from ST	cluster_49	cluster_51	cluster_53	cluster_54	cluster_55	cluster_55	0_0_87_4_0_0_1_0_0_0	99.1042	63	5505816	56.91	55	cluster_47	cluster_48	cluster_49	cluster_51	cluster_53	cluster_54	cluster_55	cluster_55
64	INSDC	19	GCA_900084925.1		Kp1	231	231	Inheritance from ST	231	Inheritance from ST	cluster_50	cluster_127	cluster_54	cluster_55	cluster_56	cluster_56	0_0_88_0_0_0_5_0_0_0	99.1586	64	5522652	56.96	56	cluster_48	cluster_49	cluster_50	cluster_127	cluster_54	cluster_55	cluster_56	cluster_56
65	INSDC	20	GCA_900451275.1		Kp1	1026	1026	Inheritance from ST	1877	Inheritance from ST	cluster_51	cluster_53	cluster_55	cluster_56	cluster_57	cluster_57	0_0_326_0_0_0_0_0_0_0	99.1588	4	5361317	57.42	57	cluster_49	cluster_50	cluster_51	cluster_53	cluster_55	cluster_56	cluster_57	cluster_57
66	INSDC	21	GCA_002848605.1		Kp1	147	147	Inheritance from ST	147	Inheritance from ST	cluster_52	cluster_54	cluster_56	cluster_57	cluster_58	cluster_58	0_0_197_0_17_0_0_0_0_0	99.1492	3	5630984	57.19	58	cluster_50	cluster_51	cluster_52	cluster_54	cluster_56	cluster_57	cluster_58	cluster_58
67	INSDC	22	GCA_001914065.1		Kp1		220	Inheritance from ST	186	Inheritance from ST	cluster_53	cluster_55	cluster_57	cluster_58	cluster_59	cluster_59	0_0_102_2_0_1_0_0_0_0	99.1294	123	5339580	57.34	59	cluster_51	cluster_52	cluster_53	cluster_55	cluster_57	cluster_58	cluster_59	cluster_59
68	INSDC	23	GCA_004004775.1		Kp1	580	580	Inheritance from ST	147	Inheritance from ST	cluster_54	cluster_56	cluster_58	cluster_59	cluster_60	cluster_60	0_0_197_2_0_0_0_0_0_0	99.1965	318	5938709	56.78	60	cluster_50	cluster_53	cluster_54	cluster_56	cluster_58	cluster_59	cluster_60	cluster_60
69	INSDC	24	GCA_004005105.1		Kp1	76	76	Inheritance from ST	76	Inheritance from ST	cluster_55	cluster_57	cluster_59	cluster_60	cluster_61	cluster_61	0_0_46_1_4_0_0_0_0_0	99.2284	166	5586881	57.16	61	cluster_52	cluster_54	cluster_55	cluster_57	cluster_59	cluster_60	cluster_61	cluster_61
70	INSDC	25	GCA_004179405.1		Kp1	307	307	Inheritance from ST	307	Inheritance from ST	cluster_56	cluster_58	cluster_60	cluster_61	cluster_62	cluster_62	0_0_369_0_0_0_0_0_1_1	99.2171	313	5473720	57.36	62	cluster_53	cluster_55	cluster_56	cluster_58	cluster_60	cluster_61	cluster_62	cluster_62
71	INSDC	26	GCA_004010995.1		Kp1	101	101	Inheritance from ST	101	Inheritance from ST	cluster_57	cluster_59	cluster_61	cluster_62	cluster_63	cluster_63	0_0_84_0_0_1_0_0_0_0	99.1256	5	5582414	57.14	63	cluster_54	cluster_56	cluster_57	cluster_59	cluster_61	cluster_62	cluster_63	cluster_63
72	INSDC	27	GCA_003687895.1		Kp1	392	147	Inheritance from ST	147	Inheritance from ST	cluster_58	cluster_155	cluster_62	cluster_63	cluster_64	cluster_64	0_0_197_0_25_0_2_0_0_0	99.1627	600	5685587	56.91	64	cluster_50	cluster_51	cluster_58	cluster_155	cluster_62	cluster_63	cluster_64	cluster_64
73	INSDC	28	GCA_003688005.1		Kp1	3575	391	Inheritance from ST	391	Inheritance from ST	cluster_59	cluster_61	cluster_63	cluster_64	cluster_65	cluster_65	0_0_323_0_0_0_0_0_0_0	99.1792	191	5139492	57.46	65	cluster_55	cluster_58	cluster_59	cluster_61	cluster_63	cluster_64	cluster_65	cluster_65
74	INSDC	29	GCA_003687885.1		Kp1	3576	3576	Inheritance from ST	628	Inheritance from ST	cluster_60	cluster_62	cluster_64	cluster_65	cluster_66	cluster_66	0_0_54_3_0_0_0_0_0_0	99.1162	233	5616732	57.26	66	cluster_56	cluster_59	cluster_60	cluster_62	cluster_64	cluster_65	cluster_66	cluster_66
75	INSDC	30	GCA_003688045.1		Kp1	340	340	Inheritance from ST	258	Inheritance from ST	cluster_61	cluster_63	cluster_65	cluster_66	cluster_67	cluster_67	0_0_105_0_11_0_8_0_0_0	99.6527	276	5550070	57.29	67	cluster_57	cluster_67	cluster_61	cluster_63	cluster_65	cluster_66	cluster_67	cluster_67
76	INSDC	31	GCA_003687815.1		Kp1	512	258	Inheritance from ST	258	Inheritance from ST	cluster_80	cluster_82	cluster_104	cluster_67	cluster_68	cluster_68	0_0_105_6_0_0_17_65_9_0	99.9224	265	5526532	57.23	68	cluster_57	cluster_61	cluster_80	cluster_82	cluster_104	cluster_67	cluster_68	cluster_68
77	INSDC	32	GCA_001061725.1		Kp1	846	846	Inheritance from ST	846	Inheritance from ST	cluster_63	cluster_65	cluster_67	cluster_68	cluster_69	cluster_69	0_0_69_0_0_0_0_0_0_0	99.1679	171	5303366	57.36	69	cluster_58	cluster_62	cluster_63	cluster_65	cluster_67	cluster_68	cluster_69	cluster_69
78	INSDC	33	GCA_001060105.1		Kp1	846	846	Inheritance from ST	846	Inheritance from ST	cluster_63	cluster_65	cluster_67	cluster_68	cluster_69	cluster_69	0_0_69_0_0_0_0_0_0_0	99.1494	253	5295451	57.36	70	cluster_58	cluster_62	cluster_63	cluster_65	cluster_67	cluster_68	cluster_69	cluster_69
79	INSDC	34	GCA_003403275.1		Kp1	17	10143	Arbitrary	17	Inheritance from ST	cluster_64	cluster_66	cluster_68	cluster_69	cluster_70	cluster_70	0_0_22_8_0_0_0_0_0_0	99.777	33	5199422	57.52	71	cluster_4	cluster_63	cluster_64	cluster_66	cluster_68	cluster_69	cluster_70	cluster_70
80	INSDC	35	GCA_001647455.1		Kp1	48	48	Inheritance from ST	48	Inheritance from ST	cluster_65	cluster_279	cluster_69	cluster_70	cluster_71	cluster_71	0_0_147_1_0_1_0_2_0_0	99.2057	117	5625441	56.78	72	cluster_59	cluster_64	cluster_65	cluster_279	cluster_69	cluster_70	cluster_71	cluster_71
81	INSDC	36	GCA_003687795.1		Kp1	147	147	Inheritance from ST	147	Inheritance from ST	cluster_52	cluster_54	cluster_56	cluster_71	cluster_72	cluster_72	0_0_197_0_17_0_0_8_0_0	99.1549	237	5792024	56.76	73	cluster_50	cluster_51	cluster_52	cluster_54	cluster_56	cluster_71	cluster_72	cluster_72
82	INSDC	37	GCA_000787995.1		Kp1	395	395	Inheritance from ST	395	Inheritance from ST	cluster_66	cluster_68	cluster_70	cluster_72	cluster_73	cluster_73	0_0_106_0_0_2_0_0_0_0	99.4457	42	5570720	57.21	74	cluster_60	cluster_65	cluster_66	cluster_68	cluster_70	cluster_72	cluster_73	cluster_73
83	INSDC	38	GCA_003688145.1		Kp1	711	711	Inheritance from ST	29	Inheritance from ST	cluster_67	cluster_69	cluster_71	cluster_73	cluster_74	cluster_74	0_0_137_11_9_0_0_1_0_0	99.178	645	5656044	56.99	75	cluster_61	cluster_66	cluster_67	cluster_69	cluster_71	cluster_73	cluster_74	cluster_74
84	INSDC	39	GCA_000788005.1		Kp1	3577	15	Inheritance from ST	15	Inheritance from ST	cluster_68	cluster_70	cluster_78	cluster_166	cluster_75	cluster_75	0_0_0_0_2_0_0_16_0_0	99.8875	56	5575268	57.07	76	cluster_1	cluster_1	cluster_68	cluster_70	cluster_78	cluster_166	cluster_75	cluster_75
85	INSDC	40	GCA_001647475.1		Kp1	11	340	Inheritance from ST	258	Inheritance from ST	cluster_69	cluster_71	cluster_73	cluster_75	cluster_76	cluster_76	0_0_105_0_23_0_0_0_0_0	99.7056	85	5637257	57.19	77	cluster_57	cluster_67	cluster_69	cluster_71	cluster_73	cluster_75	cluster_76	cluster_76
86	INSDC	41	GCA_003687955.1		Kp1	16	16	Inheritance from ST	17	Inheritance from ST	cluster_70	cluster_174	cluster_74	cluster_76	cluster_77	cluster_77	0_0_22_27_0_0_19_0_0_0	99.4628	195	5481831	57.31	78	cluster_4	cluster_68	cluster_70	cluster_174	cluster_74	cluster_76	cluster_77	cluster_77
87	INSDC	42	GCA_003687925.1		Kp1	101	101	Inheritance from ST	101	Inheritance from ST	cluster_71	cluster_73	cluster_704	cluster_77	cluster_78	cluster_78	0_0_84_0_8_0_0_25_0_0	99.1176	392	5478141	57.3	79	cluster_54	cluster_56	cluster_71	cluster_73	cluster_704	cluster_77	cluster_78	cluster_78
88	INSDC	43	GCA_900079675.1		Kp1	86	86	Inheritance from ST	86	Inheritance from ST	cluster_72	cluster_74	cluster_76	cluster_78	cluster_79	cluster_79	0_0_395_0_17_0_0_0_0_0	99.9575	74	5486775	57.12	80	cluster_62	cluster_69	cluster_72	cluster_74	cluster_76	cluster_78	cluster_79	cluster_79
89	INSDC	44	GCA_004005745.1		Kp1	11	340	Inheritance from ST	258	Inheritance from ST	cluster_73	cluster_75	cluster_570	cluster_79	cluster_80	cluster_80	0_0_105_0_3_0_2_0_1_0	99.7169	260	5620022	57.28	81	cluster_57	cluster_67	cluster_73	cluster_75	cluster_570	cluster_79	cluster_80	cluster_80
90	INSDC	45	GCA_003687865.1		Kp1	15	15	Inheritance from ST	15	Inheritance from ST	cluster_68	cluster_70	cluster_78	cluster_166	cluster_178	cluster_81	0_0_0_0_2_0_0_0_11_0	99.8977	289	5580813	57.09	82	cluster_1	cluster_1	cluster_68	cluster_70	cluster_78	cluster_166	cluster_178	cluster_81
91	INSDC	46	GCA_001061755.1	> 30 missing alleles	Kp1	36												99.1624	827	5714206	56.78
92	INSDC	47	GCA_001060895.1		Kp1	253	253	Inheritance from ST	3010	Inheritance from ST	cluster_74	cluster_76	cluster_79	cluster_81	cluster_82	cluster_82	0_0_42_12_0_1_0_0_0_0	99.15	294	5492102	57.25	83	cluster_63	cluster_71	cluster_74	cluster_76	cluster_79	cluster_81	cluster_82	cluster_82
93	INSDC	48	GCA_003443755.1		Kp1	54	54	Inheritance from ST	54	Inheritance from ST	cluster_75	cluster_77	cluster_80	cluster_82	cluster_83	cluster_83	0_0_166_0_2_1_0_0_0_1	99.1019	6	5977633	56.83	84	cluster_64	cluster_72	cluster_75	cluster_77	cluster_80	cluster_82	cluster_83	cluster_83
94	INSDC	49	GCA_001647465.1		Kp1	44	44	Inheritance from ST	44	Inheritance from ST	cluster_76	cluster_78	cluster_81	cluster_83	cluster_84	cluster_84	0_0_79_0_0_0_0_0_0_0	99.0979	56	5526208	57.1	85	cluster_65	cluster_73	cluster_76	cluster_78	cluster_81	cluster_83	cluster_84	cluster_84
95	INSDC	50	GCA_004005735.1		Kp1	147	147	Inheritance from ST	147	Inheritance from ST	cluster_77	cluster_79	cluster_82	cluster_84	cluster_85	cluster_85	0_0_197_0_4_0_11_0_0_0	99.1218	279	5625426	57.11	86	cluster_50	cluster_51	cluster_77	cluster_79	cluster_82	cluster_84	cluster_85	cluster_85
96	INSDC	51	GCA_004005355.1		Kp1	11	340	Inheritance from ST	258	Inheritance from ST	cluster_73	cluster_75	cluster_570	cluster_79	cluster_86	cluster_86	0_0_105_0_3_0_2_1_0_0	99.7126	244	5517838	57.39	87	cluster_57	cluster_67	cluster_73	cluster_75	cluster_570	cluster_79	cluster_86	cluster_86
97	INSDC	52	GCA_002369925.1		Kp1	23	23	Inheritance from ST	23	Inheritance from ST	cluster_82	cluster_80	cluster_83	cluster_86	cluster_87	cluster_87	0_0_429_0_4_10_0_0_0_0	99.8962	4	5824783	57.02	88	cluster_6	cluster_6	cluster_82	cluster_80	cluster_83	cluster_86	cluster_87	cluster_87
98	INSDC	53	GCA_001060275.1		Kp1	3578	3578	Inheritance from ST	3578	Inheritance from ST	cluster_79	cluster_81	cluster_84	cluster_87	cluster_88	cluster_88	0_0_289_0_0_0_0_0_0_0	99.2165	242	5443353	57.08	89	cluster_66	cluster_74	cluster_79	cluster_81	cluster_84	cluster_87	cluster_88	cluster_88
99	INSDC	54	GCA_004153275.1		Kp1	11	340	Inheritance from ST	258	Inheritance from ST	cluster_73	cluster_75	cluster_570	cluster_79	cluster_80	cluster_89	0_0_105_0_3_0_2_0_0_0	99.6794	304	5502255	57.41	90	cluster_57	cluster_67	cluster_73	cluster_75	cluster_570	cluster_79	cluster_80	cluster_89
100	INSDC	55	GCA_004004815.1		Kp1	307	307	Inheritance from ST	307	Inheritance from ST	cluster_56	cluster_58	cluster_60	cluster_61	cluster_62	cluster_62	0_0_369_0_0_0_0_0_1_1	99.2318	148	5499969	57.25	91;1747;2048;4216;8228;8242	cluster_53	cluster_55	cluster_56	cluster_58	cluster_60	cluster_61	cluster_62	cluster_62
101	INSDC	56	GCA_004005185.1		Kp1	147	147	Inheritance from ST	147	Inheritance from ST	cluster_77	cluster_79	cluster_82	cluster_84	cluster_85	cluster_85	0_0_197_0_4_0_11_0_0_0	99.1227	118	5617487	57.16	86	cluster_50	cluster_51	cluster_77	cluster_79	cluster_82	cluster_84	cluster_85	cluster_85
102	INSDC	57	GCA_001701975.1		Kp1	258	258	Inheritance from ST	258	Inheritance from ST	cluster_80	cluster_82	cluster_104	cluster_109	cluster_89	cluster_91	0_0_105_6_0_0_0_54_0_0	99.8655	108	5703190	57.08	92	cluster_57	cluster_61	cluster_80	cluster_82	cluster_104	cluster_109	cluster_89	cluster_91
103	INSDC	58	GCA_002235705.1		Kp1	512	258	Inheritance from ST	258	Inheritance from ST	cluster_80	cluster_82	cluster_104	cluster_67	cluster_68	cluster_92	0_0_105_6_0_0_17_65_0_0	99.9619	177	5891146	57.03	93;233;3440	cluster_57	cluster_61	cluster_80	cluster_82	cluster_104	cluster_67	cluster_68	cluster_92
104	INSDC	59	GCA_000699345.1		Kp1	228	228	Inheritance from ST	228	Inheritance from ST	cluster_81	cluster_83	cluster_86	cluster_89	cluster_90	cluster_93	0_0_16_0_0_0_0_0_0_0	99.1744	90	5580381	57.29	94	cluster_67	cluster_75	cluster_81	cluster_83	cluster_86	cluster_89	cluster_90	cluster_93
105	INSDC	60	GCA_003953905.1		Kp1	23	23	Inheritance from ST	23	Inheritance from ST	cluster_82	cluster_84	cluster_87	cluster_90	cluster_91	cluster_94	0_0_429_0_4_0_3_0_0_0	99.8633	2	5445863	57.19	95	cluster_6	cluster_6	cluster_82	cluster_84	cluster_87	cluster_90	cluster_91	cluster_94
106	INSDC	61	GCA_000219965.2		Kp1	133	10103	Arbitrary	133	Inheritance from ST	cluster_83	cluster_85	cluster_88	cluster_91	cluster_92	cluster_95	0_0_181_2_0_0_0_0_0_0	99.1628	116	5535020	57.31	96	cluster_7	cluster_76	cluster_83	cluster_85	cluster_88	cluster_91	cluster_92	cluster_95
107	INSDC	62	GCA_004004995.1		Kp1	11	340	Inheritance from ST	258	Inheritance from ST	cluster_73	cluster_75	cluster_570	cluster_79	cluster_80	cluster_96	0_0_105_0_3_0_2_0_2_0	99.6731	201	5596347	57.19	97	cluster_57	cluster_67	cluster_73	cluster_75	cluster_570	cluster_79	cluster_80	cluster_96
108	INSDC	63	GCA_004005335.1		Kp1	36	36	Inheritance from ST	268	Inheritance from ST	cluster_84	cluster_86	cluster_89	cluster_92	cluster_93	cluster_97	0_0_29_0_4_1_0_0_0_0	99.1488	157	5614254	57.1	98	cluster_68	cluster_77	cluster_84	cluster_86	cluster_89	cluster_92	cluster_93	cluster_97
109	INSDC	64	GCA_004005285.1		Kp1	11	340	Inheritance from ST	258	Inheritance from ST	cluster_73	cluster_75	cluster_570	cluster_79	cluster_80	cluster_89	0_0_105_0_3_0_2_0_0_0	99.7348	154	5508075	57.26	90;2745;8423	cluster_57	cluster_67	cluster_73	cluster_75	cluster_570	cluster_79	cluster_80	cluster_89
110	INSDC	65	GCA_002411905.1		Kp1	152	152	Inheritance from ST	152	Inheritance from ST	cluster_85	cluster_87	cluster_90	cluster_93	cluster_94	cluster_98	0_0_220_0_1_0_0_0_0_0	99.1979	93	5370632	57.39	99	cluster_69	cluster_78	cluster_85	cluster_87	cluster_90	cluster_93	cluster_94	cluster_98
111	INSDC	66	GCA_001060495.1		Kp1	327	327	Inheritance from ST	13	Inheritance from ST	cluster_86	cluster_88	cluster_91	cluster_94	cluster_95	cluster_99	0_0_98_2_1_0_0_0_0_0	99.1777	148	5265708	57.38	100	cluster_70	cluster_79	cluster_86	cluster_88	cluster_91	cluster_94	cluster_95	cluster_99
112	INSDC	67	GCA_000223435.2	> 30 missing alleles	Kp1	395												99.3821	394	5687314	57.07
113	INSDC	68	GCA_001718115.1		Kp1	340	340	Inheritance from ST	258	Inheritance from ST	cluster_61	cluster_63	cluster_92	cluster_95	cluster_96	cluster_100	0_0_105_0_11_0_0_0_1_0	99.6976	69	5702010	56.75	101	cluster_57	cluster_67	cluster_61	cluster_63	cluster_92	cluster_95	cluster_96	cluster_100
114	INSDC	69	GCA_001701915.1		Kp1	437	340	Inheritance from ST	258	Inheritance from ST	cluster_87	cluster_89	cluster_93	cluster_96	cluster_97	cluster_101	0_0_105_1_1_1_7_0_0_0	99.6775	96	5561640	57.28	102	cluster_57	cluster_67	cluster_87	cluster_89	cluster_93	cluster_96	cluster_97	cluster_101
115	INSDC	70	GCA_001709275.1		Kp1	14	14	Inheritance from ST	14	Inheritance from ST	cluster_88	cluster_167	cluster_94	cluster_97	cluster_98	cluster_102	0_0_1_1_17_0_4_0_0_0	99.6844	5	5805603	56.77	103	cluster_71	cluster_81	cluster_88	cluster_167	cluster_94	cluster_97	cluster_98	cluster_102
116	INSDC	71	GCA_002235915.1		Kp1	258	258	Inheritance from ST	258	Inheritance from ST	cluster_80	cluster_82	cluster_104	cluster_109	cluster_112	cluster_103	0_0_105_6_0_0_0_5_25_0	99.9295	125	5444161	57.29	104;163;504	cluster_57	cluster_61	cluster_80	cluster_82	cluster_104	cluster_109	cluster_112	cluster_103
117	INSDC	72	GCA_000417385.1		Kp1	258	258	Inheritance from ST	258	Inheritance from ST	cluster_80	cluster_82	cluster_104	cluster_109	cluster_147	cluster_104	0_0_105_6_0_0_0_0_11_0	99.9278	232	5542623	57.18	105	cluster_57	cluster_61	cluster_80	cluster_82	cluster_104	cluster_109	cluster_147	cluster_104
118	INSDC	73	GCA_004004905.1		Kp1	307	307	Inheritance from ST	307	Inheritance from ST	cluster_56	cluster_58	cluster_60	cluster_61	cluster_62	cluster_105	0_0_369_0_0_0_0_0_1_6	99.206	99	5525668	57.2	106	cluster_53	cluster_55	cluster_56	cluster_58	cluster_60	cluster_61	cluster_62	cluster_105
119	INSDC	74	GCA_003598825.1		Kp1	188	10097	Arbitrary	188	Inheritance from ST	cluster_89	cluster_92	cluster_97	cluster_100	cluster_101	cluster_106	0_0_179_1_0_0_0_0_0_0	99.146	82	5405762	57.31	107	cluster_72	cluster_82	cluster_89	cluster_92	cluster_97	cluster_100	cluster_101	cluster_106
120	INSDC	75	GCA_004005265.1		Kp1	307	307	Inheritance from ST	307	Inheritance from ST	cluster_56	cluster_58	cluster_60	cluster_101	cluster_102	cluster_107	0_0_369_0_0_0_0_26_0_0	99.2167	450	5948737	56.75	108	cluster_53	cluster_55	cluster_56	cluster_58	cluster_60	cluster_101	cluster_102	cluster_107
121	INSDC	76	GCA_001052475.1		Kp1	3191	3191	Inheritance from ST	3010	Inheritance from ST	cluster_90	cluster_93	cluster_98	cluster_102	cluster_103	cluster_108	0_0_42_17_0_0_0_0_0_0	99.0123	254	5593826	57.13	109	cluster_63	cluster_83	cluster_90	cluster_93	cluster_98	cluster_102	cluster_103	cluster_108
122	INSDC	77	GCA_001061315.1		Kp1	3191	3191	Inheritance from ST	3010	Inheritance from ST	cluster_90	cluster_93	cluster_98	cluster_102	cluster_103	cluster_109	0_0_42_17_0_0_0_0_1_0	99.0602	515	5461628	57.23	110	cluster_63	cluster_83	cluster_90	cluster_93	cluster_98	cluster_102	cluster_103	cluster_109
123	INSDC	78	GCA_001062535.1		Kp1	184	184	Inheritance from ST	2121	Inheritance from ST	cluster_91	cluster_94	cluster_99	cluster_103	cluster_104	cluster_110	0_0_322_1_0_0_0_0_0_0	99.1427	409	5484512	57.23	111	cluster_73	cluster_84	cluster_91	cluster_94	cluster_99	cluster_103	cluster_104	cluster_110
124	INSDC	79	GCA_001701895.1		Kp1	11	340	Inheritance from ST	258	Inheritance from ST	cluster_92	cluster_95	cluster_100	cluster_104	cluster_105	cluster_111	0_0_105_0_0_0_1_1_0_0	99.6533	98	5860872	57.05	112	cluster_57	cluster_67	cluster_92	cluster_95	cluster_100	cluster_104	cluster_105	cluster_111
125	INSDC	80	GCA_002235695.1		Kp1	512	258	Inheritance from ST	258	Inheritance from ST	cluster_80	cluster_82	cluster_104	cluster_67	cluster_106	cluster_112	0_0_105_6_0_0_17_66_0_0	99.9578	226	5836387	57.07	113;238;549;597	cluster_57	cluster_61	cluster_80	cluster_82	cluster_104	cluster_67	cluster_106	cluster_112
126	INSDC	81	GCA_001061605.1		Kp1	278	278	Inheritance from ST	278	Inheritance from ST	cluster_93	cluster_96	cluster_101	cluster_105	cluster_107	cluster_113	0_0_140_0_4_0_0_0_0_0	99.2414	271	5444343	57.09	114	cluster_74	cluster_85	cluster_93	cluster_96	cluster_101	cluster_105	cluster_107	cluster_113
127	INSDC	82	GCA_002205045.1		Kp1	11	340	Inheritance from ST	258	Inheritance from ST	cluster_94	cluster_97	cluster_102	cluster_106	cluster_108	cluster_114	0_0_105_0_21_0_0_0_0_0	99.6479	500	6050436	56.34	115	cluster_57	cluster_67	cluster_94	cluster_97	cluster_102	cluster_106	cluster_108	cluster_114
128	INSDC	83	GCA_001701365.1		Kp1	258	258	Inheritance from ST	258	Inheritance from ST	cluster_80	cluster_82	cluster_104	cluster_109	cluster_109	cluster_115	0_0_105_6_0_0_0_58_1_0	99.9009	142	5655647	57.09	116	cluster_57	cluster_61	cluster_80	cluster_82	cluster_104	cluster_109	cluster_109	cluster_115
129	INSDC	84	GCA_002235975.1		Kp1	258	258	Inheritance from ST	258	Inheritance from ST	cluster_80	cluster_82	cluster_104	cluster_109	cluster_112	cluster_103	0_0_105_6_0_0_0_5_25_0	99.9319	148	5514412	57.24	104;163;504	cluster_57	cluster_61	cluster_80	cluster_82	cluster_104	cluster_109	cluster_112	cluster_103
130	INSDC	85	GCA_000417405.1		Kp1	258	258	Inheritance from ST	258	Inheritance from ST	cluster_80	cluster_82	cluster_104	cluster_109	cluster_147	cluster_104	0_0_105_6_0_0_0_0_11_0	99.9393	206	5498752	57.24	105	cluster_57	cluster_61	cluster_80	cluster_82	cluster_104	cluster_109	cluster_147	cluster_104
131	INSDC	86	GCA_001906725.1		Kp1	258	258	Inheritance from ST	258	Inheritance from ST	cluster_80	cluster_82	cluster_104	cluster_108	cluster_110	cluster_116	0_0_105_6_0_0_17_132_1_0	99.9253	114	5608707	57.22	117	cluster_57	cluster_61	cluster_80	cluster_82	cluster_104	cluster_108	cluster_110	cluster_116
132	INSDC	87	GCA_001906715.1		Kp1	258	258	Inheritance from ST	258	Inheritance from ST	cluster_80	cluster_82	cluster_104	cluster_108	cluster_110	cluster_117	0_0_105_6_0_0_17_132_2_0	99.9511	117	5668079	57.16	118	cluster_57	cluster_61	cluster_80	cluster_82	cluster_104	cluster_108	cluster_110	cluster_117
133	INSDC	88	GCA_001511055.1		Kp1	258	258	Inheritance from ST	258	Inheritance from ST	cluster_80	cluster_82	cluster_104	cluster_109	cluster_112	cluster_118	0_0_105_6_0_0_0_5_26_0	99.9251	96	5653266	57.13	119	cluster_57	cluster_61	cluster_80	cluster_82	cluster_104	cluster_109	cluster_112	cluster_118
134	INSDC	89	GCA_001511035.1		Kp1	258	258	Inheritance from ST	258	Inheritance from ST	cluster_80	cluster_82	cluster_104	cluster_109	cluster_112	cluster_118	0_0_105_6_0_0_0_5_26_0	99.9225	112	5647705	57.13	120	cluster_57	cluster_61	cluster_80	cluster_82	cluster_104	cluster_109	cluster_112	cluster_118
135	INSDC	90	GCA_001511355.1		Kp1	258	258	Inheritance from ST	258	Inheritance from ST	cluster_80	cluster_82	cluster_104	cluster_109	cluster_113	cluster_119	0_0_105_6_0_0_0_6_0_0	99.9264	118	5588650	57.18	121;125	cluster_57	cluster_61	cluster_80	cluster_82	cluster_104	cluster_109	cluster_113	cluster_119
136	INSDC	91	GCA_001511415.1		Kp1	258	258	Inheritance from ST	258	Inheritance from ST	cluster_80	cluster_82	cluster_104	cluster_109	cluster_112	cluster_118	0_0_105_6_0_0_0_5_26_0	99.9165	107	5652964	57.13	119	cluster_57	cluster_61	cluster_80	cluster_82	cluster_104	cluster_109	cluster_112	cluster_118
137	INSDC	92	GCA_001511715.1		Kp1	258	258	Inheritance from ST	258	Inheritance from ST	cluster_80	cluster_82	cluster_104	cluster_109	cluster_112	cluster_120	0_0_105_6_0_0_0_5_0_0	99.9073	126	5763065	56.77	122	cluster_57	cluster_61	cluster_80	cluster_82	cluster_104	cluster_109	cluster_112	cluster_120
138	INSDC	93	GCA_001511095.1		Kp1	258	258	Inheritance from ST	258	Inheritance from ST	cluster_80	cluster_82	cluster_104	cluster_109	cluster_112	cluster_121	0_0_105_6_0_0_0_5_35_0	99.9183	83	5530126	57.2	123	cluster_57	cluster_61	cluster_80	cluster_82	cluster_104	cluster_109	cluster_112	cluster_121
139	INSDC	94	GCA_001511015.1		Kp1	147	147	Inheritance from ST	147	Inheritance from ST	cluster_77	cluster_99	cluster_106	cluster_111	cluster_114	cluster_122	0_0_197_0_4_16_0_0_0_0	99.1432	92	5873612	56.66	124	cluster_50	cluster_51	cluster_77	cluster_99	cluster_106	cluster_111	cluster_114	cluster_122
140	INSDC	95	GCA_001510995.1		Kp1	258	258	Inheritance from ST	258	Inheritance from ST	cluster_80	cluster_82	cluster_104	cluster_109	cluster_113	cluster_119	0_0_105_6_0_0_0_6_0_0	99.8978	111	5655663	57.12	125	cluster_57	cluster_61	cluster_80	cluster_82	cluster_104	cluster_109	cluster_113	cluster_119
141	INSDC	96	GCA_001511575.1		Kp1	258	258	Inheritance from ST	258	Inheritance from ST	cluster_80	cluster_82	cluster_104	cluster_109	cluster_112	cluster_123	0_0_105_6_0_0_0_5_39_0	99.9062	128	5658949	57.13	126	cluster_57	cluster_61	cluster_80	cluster_82	cluster_104	cluster_109	cluster_112	cluster_123
142	INSDC	97	GCA_001511495.1		Kp1	258	258	Inheritance from ST	258	Inheritance from ST	cluster_80	cluster_82	cluster_104	cluster_109	cluster_112	cluster_118	0_0_105_6_0_0_0_5_26_0	99.9165	109	5653866	57.12	127	cluster_57	cluster_61	cluster_80	cluster_82	cluster_104	cluster_109	cluster_112	cluster_118
143	INSDC	98	GCA_001511635.1		Kp1	258	258	Inheritance from ST	258	Inheritance from ST	cluster_80	cluster_82	cluster_104	cluster_109	cluster_112	cluster_120	0_0_105_6_0_0_0_5_0_0	99.9098	110	5540559	57.19	128	cluster_57	cluster_61	cluster_80	cluster_82	cluster_104	cluster_109	cluster_112	cluster_120
144	INSDC	99	GCA_001511275.1		Kp1	258	258	Inheritance from ST	258	Inheritance from ST	cluster_80	cluster_82	cluster_104	cluster_109	cluster_112	cluster_124	0_0_105_6_0_0_0_5_36_0	99.9191	114	5554570	57.19	129	cluster_57	cluster_61	cluster_80	cluster_82	cluster_104	cluster_109	cluster_112	cluster_124
145	INSDC	100	GCA_001511255.1		Kp1	258	258	Inheritance from ST	258	Inheritance from ST	cluster_80	cluster_82	cluster_104	cluster_109	cluster_112	cluster_120	0_0_105_6_0_0_0_5_0_0	99.9155	114	5584581	57.12	128;8290	cluster_57	cluster_61	cluster_80	cluster_82	cluster_104	cluster_109	cluster_112	cluster_120
146	INSDC	101	GCA_001511335.1		Kp1	258	258	Inheritance from ST	258	Inheritance from ST	cluster_80	cluster_82	cluster_104	cluster_109	cluster_112	cluster_125	0_0_105_6_0_0_0_5_28_0	99.9202	122	5581041	57.12	130	cluster_57	cluster_61	cluster_80	cluster_82	cluster_104	cluster_109	cluster_112	cluster_125
147	INSDC	102	GCA_001511675.1		Kp1	258	258	Inheritance from ST	258	Inheritance from ST	cluster_80	cluster_82	cluster_104	cluster_109	cluster_112	cluster_118	0_0_105_6_0_0_0_5_26_0	99.8998	95	5645972	57.12	131	cluster_57	cluster_61	cluster_80	cluster_82	cluster_104	cluster_109	cluster_112	cluster_118
148	INSDC	103	GCA_001511435.1		Kp1	258	258	Inheritance from ST	258	Inheritance from ST	cluster_80	cluster_82	cluster_104	cluster_109	cluster_112	cluster_118	0_0_105_6_0_0_0_5_26_0	99.9265	95	5651277	57.13	132	cluster_57	cluster_61	cluster_80	cluster_82	cluster_104	cluster_109	cluster_112	cluster_118
149	INSDC	104	GCA_001511175.1		Kp1	258	258	Inheritance from ST	258	Inheritance from ST	cluster_80	cluster_82	cluster_104	cluster_109	cluster_112	cluster_126	0_0_105_6_0_0_0_5_27_0	99.9247	106	5587188	57.1	133;137;8293;8294;8295	cluster_57	cluster_61	cluster_80	cluster_82	cluster_104	cluster_109	cluster_112	cluster_126
150	INSDC	105	GCA_001511595.1		Kp1	258	258	Inheritance from ST	258	Inheritance from ST	cluster_80	cluster_82	cluster_104	cluster_109	cluster_112	cluster_127	0_0_105_6_0_0_0_5_1_0	99.9094	99	5707693	57.12	134	cluster_57	cluster_61	cluster_80	cluster_82	cluster_104	cluster_109	cluster_112	cluster_127
151	INSDC	106	GCA_001511295.1		Kp1	258	258	Inheritance from ST	258	Inheritance from ST	cluster_80	cluster_82	cluster_104	cluster_109	cluster_112	cluster_120	0_0_105_6_0_0_0_5_0_0	99.9118	150	5493868	57.18	135	cluster_57	cluster_61	cluster_80	cluster_82	cluster_104	cluster_109	cluster_112	cluster_120
152	INSDC	107	GCA_001511135.1		Kp1	258	258	Inheritance from ST	258	Inheritance from ST	cluster_80	cluster_82	cluster_104	cluster_109	cluster_112	cluster_128	0_0_105_6_0_0_0_5_42_0	99.8967	143	5700019	57.07	136	cluster_57	cluster_61	cluster_80	cluster_82	cluster_104	cluster_109	cluster_112	cluster_128
153	INSDC	108	GCA_001511375.1		Kp1	258	258	Inheritance from ST	258	Inheritance from ST	cluster_80	cluster_82	cluster_104	cluster_109	cluster_112	cluster_127	0_0_105_6_0_0_0_5_1_0	99.9041	99	5674605	57.15	134;8292	cluster_57	cluster_61	cluster_80	cluster_82	cluster_104	cluster_109	cluster_112	cluster_127
154	INSDC	109	GCA_001511115.1		Kp1	258	258	Inheritance from ST	258	Inheritance from ST	cluster_80	cluster_82	cluster_104	cluster_109	cluster_112	cluster_125	0_0_105_6_0_0_0_5_28_0	99.9365	120	5587204	57.11	130;8291	cluster_57	cluster_61	cluster_80	cluster_82	cluster_104	cluster_109	cluster_112	cluster_125
155	INSDC	110	GCA_001511695.1		Kp1	258	258	Inheritance from ST	258	Inheritance from ST	cluster_80	cluster_82	cluster_104	cluster_109	cluster_112	cluster_126	0_0_105_6_0_0_0_5_27_0	99.9006	89	5415981	57.25	137	cluster_57	cluster_61	cluster_80	cluster_82	cluster_104	cluster_109	cluster_112	cluster_126
156	INSDC	111	GCA_001511735.1		Kp1	258	258	Inheritance from ST	258	Inheritance from ST	cluster_80	cluster_82	cluster_104	cluster_109	cluster_112	cluster_126	0_0_105_6_0_0_0_5_27_0	99.9137	122	5590337	57.11	137;8293;8294	cluster_57	cluster_61	cluster_80	cluster_82	cluster_104	cluster_109	cluster_112	cluster_126
157	INSDC	112	GCA_001511455.1		Kp1	258	258	Inheritance from ST	258	Inheritance from ST	cluster_80	cluster_82	cluster_104	cluster_109	cluster_117	cluster_129	0_0_105_6_0_0_0_50_10_0	99.8727	116	5657220	57.13	138	cluster_57	cluster_61	cluster_80	cluster_82	cluster_104	cluster_109	cluster_117	cluster_129
158	INSDC	113	GCA_001511535.1		Kp1	258	258	Inheritance from ST	258	Inheritance from ST	cluster_80	cluster_82	cluster_104	cluster_109	cluster_112	cluster_127	0_0_105_6_0_0_0_5_1_0	99.9168	78	5507340	57.28	139	cluster_57	cluster_61	cluster_80	cluster_82	cluster_104	cluster_109	cluster_112	cluster_127
159	INSDC	114	GCA_001511315.1		Kp1	258	258	Inheritance from ST	258	Inheritance from ST	cluster_80	cluster_82	cluster_104	cluster_109	cluster_112	cluster_127	0_0_105_6_0_0_0_5_1_0	99.9268	100	5668958	57.1	134;139;8276;8292	cluster_57	cluster_61	cluster_80	cluster_82	cluster_104	cluster_109	cluster_112	cluster_127
160	INSDC	115	GCA_001511155.1		Kp1	258	258	Inheritance from ST	258	Inheritance from ST	cluster_80	cluster_82	cluster_104	cluster_109	cluster_112	cluster_130	0_0_105_6_0_0_0_5_18_0	99.8932	111	5585573	57.1	140	cluster_57	cluster_61	cluster_80	cluster_82	cluster_104	cluster_109	cluster_112	cluster_130
161	INSDC	116	GCA_001511555.1		Kp1	258	258	Inheritance from ST	258	Inheritance from ST	cluster_80	cluster_82	cluster_104	cluster_109	cluster_112	cluster_127	0_0_105_6_0_0_0_5_1_0	99.9198	94	5674396	57.14	134;139;8276;8292	cluster_57	cluster_61	cluster_80	cluster_82	cluster_104	cluster_109	cluster_112	cluster_127
162	INSDC	117	GCA_001511395.1		Kp1	258	258	Inheritance from ST	258	Inheritance from ST	cluster_80	cluster_82	cluster_104	cluster_109	cluster_112	cluster_127	0_0_105_6_0_0_0_5_1_0	99.9035	106	5677072	57.14	134;8292	cluster_57	cluster_61	cluster_80	cluster_82	cluster_104	cluster_109	cluster_112	cluster_127
163	INSDC	118	GCA_001511195.1		Kp1	258	258	Inheritance from ST	258	Inheritance from ST	cluster_80	cluster_82	cluster_107	cluster_113	cluster_118	cluster_131	0_0_105_6_0_0_95_0_0_0	99.8793	296	5416940	57.23	141	cluster_57	cluster_61	cluster_80	cluster_82	cluster_107	cluster_113	cluster_118	cluster_131
164	INSDC	119	GCA_001511215.1		Kp1	258	258	Inheritance from ST	258	Inheritance from ST	cluster_80	cluster_82	cluster_104	cluster_109	cluster_119	cluster_132	0_0_105_6_0_0_0_60_0_0	99.9125	102	5624155	57.14	142	cluster_57	cluster_61	cluster_80	cluster_82	cluster_104	cluster_109	cluster_119	cluster_132
165	INSDC	120	GCA_001511475.1		Kp1	258	258	Inheritance from ST	258	Inheritance from ST	cluster_80	cluster_82	cluster_104	cluster_109	cluster_112	cluster_126	0_0_105_6_0_0_0_5_27_0	99.89	123	5550021	57.18	137;8294	cluster_57	cluster_61	cluster_80	cluster_82	cluster_104	cluster_109	cluster_112	cluster_126
166	INSDC	121	GCA_001905185.1		Kp1	258	258	Inheritance from ST	258	Inheritance from ST	cluster_80	cluster_82	cluster_104	cluster_108	cluster_110	cluster_133	0_0_105_6_0_0_17_132_0_0	99.9447	94	5575297	57.24	143	cluster_57	cluster_61	cluster_80	cluster_82	cluster_104	cluster_108	cluster_110	cluster_133
167	INSDC	122	GCA_001905315.1		Kp1	258	258	Inheritance from ST	258	Inheritance from ST	cluster_80	cluster_82	cluster_104	cluster_108	cluster_110	cluster_134	0_0_105_6_0_0_17_132_5_0	99.9342	199	5599131	57.28	144	cluster_57	cluster_61	cluster_80	cluster_82	cluster_104	cluster_108	cluster_110	cluster_134
168	INSDC	123	GCA_001906705.1		Kp1	258	258	Inheritance from ST	258	Inheritance from ST	cluster_80	cluster_82	cluster_104	cluster_108	cluster_110	cluster_135	0_0_105_6_0_0_17_132_6_0	99.929	116	5670349	57.16	145	cluster_57	cluster_61	cluster_80	cluster_82	cluster_104	cluster_108	cluster_110	cluster_135
169	INSDC	124	GCA_002173955.1		Kp1	1117	1117	Inheritance from ST	1117	Inheritance from ST	cluster_97	cluster_100	cluster_108	cluster_114	cluster_120	cluster_136	0_0_132_0_0_0_0_0_0_0	99.1688	478	5534972	57.21	146	cluster_75	cluster_87	cluster_97	cluster_100	cluster_108	cluster_114	cluster_120	cluster_136
170	INSDC	125	GCA_002173885.1	> 30 missing alleles	Kp1													99.8686	746	5583060	57.23
171	INSDC	126	GCA_001968755.2		Kp1	437	340	Inheritance from ST	258	Inheritance from ST	cluster_87	cluster_89	cluster_109	cluster_115	cluster_121	cluster_137	0_0_105_1_1_1_0_0_0_0	99.7151	54	5516594	57.32	147	cluster_57	cluster_67	cluster_87	cluster_89	cluster_109	cluster_115	cluster_121	cluster_137
172	INSDC	127	GCA_001906685.1		Kp1	258	258	Inheritance from ST	258	Inheritance from ST	cluster_80	cluster_82	cluster_104	cluster_108	cluster_110	cluster_138	0_0_105_6_0_0_17_132_3_0	99.9325	99	5575636	57.24	148	cluster_57	cluster_61	cluster_80	cluster_82	cluster_104	cluster_108	cluster_110	cluster_138
173	INSDC	128	GCA_001906645.1		Kp1	258	258	Inheritance from ST	258	Inheritance from ST	cluster_80	cluster_82	cluster_104	cluster_108	cluster_110	cluster_133	0_0_105_6_0_0_17_132_0_0	99.9409	98	5576353	57.24	143	cluster_57	cluster_61	cluster_80	cluster_82	cluster_104	cluster_108	cluster_110	cluster_133
174	INSDC	129	GCA_002929175.1		Kp1	491	491	Inheritance from ST	491	Inheritance from ST	cluster_98	cluster_101	cluster_110	cluster_116	cluster_122	cluster_139	0_0_6_0_1_0_0_0_0_0	99.1638	323	5260459	57.33	149	cluster_76	cluster_88	cluster_98	cluster_101	cluster_110	cluster_116	cluster_122	cluster_139
175	INSDC	130	GCA_001701815.1		Kp1	258	258	Inheritance from ST	258	Inheritance from ST	cluster_80	cluster_82	cluster_104	cluster_109	cluster_109	cluster_115	0_0_105_6_0_0_0_58_1_0	99.9056	134	5657496	57.09	116;8289	cluster_57	cluster_61	cluster_80	cluster_82	cluster_104	cluster_109	cluster_109	cluster_115
176	INSDC	131	GCA_002235495.1		Kp1	512	258	Inheritance from ST	258	Inheritance from ST	cluster_80	cluster_82	cluster_104	cluster_67	cluster_68	cluster_140	0_0_105_6_0_0_17_65_29_0	99.94	229	5873115	57.07	150;206;211;309	cluster_57	cluster_61	cluster_80	cluster_82	cluster_104	cluster_67	cluster_68	cluster_140
177	INSDC	132	GCA_001905195.1		Kp1	258	258	Inheritance from ST	258	Inheritance from ST	cluster_80	cluster_82	cluster_104	cluster_108	cluster_110	cluster_133	0_0_105_6_0_0_17_132_0_0	99.937	196	5601018	57.38	143	cluster_57	cluster_61	cluster_80	cluster_82	cluster_104	cluster_108	cluster_110	cluster_133
178	INSDC	133	GCA_001905225.1		Kp1	258	258	Inheritance from ST	258	Inheritance from ST	cluster_80	cluster_82	cluster_104	cluster_108	cluster_110	cluster_133	0_0_105_6_0_0_17_132_0_0	99.9582	222	5597066	57.28	143	cluster_57	cluster_61	cluster_80	cluster_82	cluster_104	cluster_108	cluster_110	cluster_133
179	INSDC	134	GCA_001905235.1		Kp1	258	258	Inheritance from ST	258	Inheritance from ST	cluster_80	cluster_82	cluster_104	cluster_108	cluster_123	cluster_141	0_0_105_6_0_0_17_133_0_0	99.9315	176	5609188	57.23	151	cluster_57	cluster_61	cluster_80	cluster_82	cluster_104	cluster_108	cluster_123	cluster_141
180	INSDC	135	GCA_002411735.1		Kp1	397	397	Inheritance from ST	397	Inheritance from ST	cluster_99	cluster_102	cluster_111	cluster_117	cluster_124	cluster_142	0_0_206_0_0_1_0_0_0_0	99.1997	154	5853129	56.87	152	cluster_77	cluster_89	cluster_99	cluster_102	cluster_111	cluster_117	cluster_124	cluster_142
181	INSDC	136	GCA_001701475.1		Kp1	258	258	Inheritance from ST	258	Inheritance from ST	cluster_80	cluster_82	cluster_104	cluster_109	cluster_112	cluster_126	0_0_105_6_0_0_0_5_27_0	99.8725	160	5612753	57.09	137;8294;8295	cluster_57	cluster_61	cluster_80	cluster_82	cluster_104	cluster_109	cluster_112	cluster_126
182	INSDC	137	GCA_002236365.1		Kp1	512	258	Inheritance from ST	258	Inheritance from ST	cluster_80	cluster_82	cluster_104	cluster_67	cluster_125	cluster_143	0_0_105_6_0_0_17_84_0_0	99.9253	226	5869911	57.08	153	cluster_57	cluster_61	cluster_80	cluster_82	cluster_104	cluster_67	cluster_125	cluster_143
183	INSDC	138	GCA_000417365.1		Kp1	258	258	Inheritance from ST	258	Inheritance from ST	cluster_80	cluster_82	cluster_104	cluster_118	cluster_126	cluster_144	0_0_105_6_0_0_0_76_0_0	99.9316	144	5390028	57.34	154	cluster_57	cluster_61	cluster_80	cluster_82	cluster_104	cluster_118	cluster_126	cluster_144
184	INSDC	139	GCA_000709165.1		Kp1	258	258	Inheritance from ST	258	Inheritance from ST	cluster_80	cluster_82	cluster_104	cluster_118	cluster_126	cluster_144	0_0_105_6_0_0_0_76_0_0	99.9334	4	5495790	57.31	155	cluster_57	cluster_61	cluster_80	cluster_82	cluster_104	cluster_118	cluster_126	cluster_144
185	INSDC	140	GCA_003429545.1		Kp1	11	11	Inheritance from ST	258	Inheritance from ST	cluster_100	cluster_103	cluster_113	cluster_119	cluster_127	cluster_145	0_0_105_2_0_0_2_0_0_0	99.7027	7	5805104	57.12	156	cluster_57	cluster_90	cluster_100	cluster_103	cluster_113	cluster_119	cluster_127	cluster_145
186	INSDC	141	GCA_001701835.2		Kp1	11	340	Inheritance from ST	258	Inheritance from ST	cluster_101	cluster_104	cluster_253	cluster_120	cluster_128	cluster_146	0_0_105_0_9_0_0_4_0_0	99.6809	6	5843511	56.9	157	cluster_57	cluster_67	cluster_101	cluster_104	cluster_253	cluster_120	cluster_128	cluster_146
187	INSDC	142	GCA_002235945.1		Kp1	512	258	Inheritance from ST	258	Inheritance from ST	cluster_80	cluster_82	cluster_104	cluster_67	cluster_68	cluster_92	0_0_105_6_0_0_17_65_0_0	99.9207	207	5798409	57.11	93;233;916;958;2106;3330;3440;4276;8272	cluster_57	cluster_61	cluster_80	cluster_82	cluster_104	cluster_67	cluster_68	cluster_92
188	INSDC	143	GCA_002104175.1		Kp1	340	340	Inheritance from ST	258	Inheritance from ST	cluster_61	cluster_63	cluster_92	cluster_121	cluster_129	cluster_147	0_0_105_0_11_0_6_0_0_0	99.7106	232	5535843	57.16	158	cluster_57	cluster_67	cluster_61	cluster_63	cluster_92	cluster_121	cluster_129	cluster_147
189	INSDC	144	GCA_002192975.1		Kp1	340	340	Inheritance from ST	258	Inheritance from ST	cluster_61	cluster_63	cluster_92	cluster_121	cluster_129	cluster_147	0_0_105_0_11_0_6_0_0_0	99.7578	779	5278119	57.83	159	cluster_57	cluster_67	cluster_61	cluster_63	cluster_92	cluster_121	cluster_129	cluster_147
190	INSDC	145	GCA_001952835.1		Kp1	2549	2549	Inheritance from ST	2549	Inheritance from ST	cluster_102	cluster_105	cluster_115	cluster_122	cluster_130	cluster_149	0_0_357_0_0_0_0_0_0_0	99.2031	2	5269768	57.51	160	cluster_78	cluster_91	cluster_102	cluster_105	cluster_115	cluster_122	cluster_130	cluster_149
191	INSDC	146	GCA_002104355.1		Kp1	11	340	Inheritance from ST	258	Inheritance from ST	cluster_92	cluster_95	cluster_116	cluster_123	cluster_131	cluster_150	0_0_105_0_0_0_10_0_0_0	99.6867	313	5933944	56.96	161	cluster_57	cluster_67	cluster_92	cluster_95	cluster_116	cluster_123	cluster_131	cluster_150
192	INSDC	147	GCA_002104315.1		Kp1	11	340	Inheritance from ST	258	Inheritance from ST	cluster_92	cluster_95	cluster_100	cluster_124	cluster_132	cluster_151	0_0_105_0_0_0_2_0_0_0	99.6449	331	5816699	57.01	162	cluster_57	cluster_67	cluster_92	cluster_95	cluster_100	cluster_124	cluster_132	cluster_151
193	INSDC	148	GCA_001701495.1		Kp1	11	340	Inheritance from ST	258	Inheritance from ST	cluster_101	cluster_104	cluster_253	cluster_120	cluster_128	cluster_146	0_0_105_0_9_0_0_4_0_0	99.6554	169	5799250	56.89	157	cluster_57	cluster_67	cluster_101	cluster_104	cluster_253	cluster_120	cluster_128	cluster_146
194	INSDC	149	GCA_002235935.1		Kp1	258	258	Inheritance from ST	258	Inheritance from ST	cluster_80	cluster_82	cluster_104	cluster_109	cluster_112	cluster_103	0_0_105_6_0_0_0_5_25_0	99.9162	146	5439537	57.32	163	cluster_57	cluster_61	cluster_80	cluster_82	cluster_104	cluster_109	cluster_112	cluster_103
195	INSDC	150	GCA_002895645.1		Kp1	20	422	Inheritance from ST	17	Inheritance from ST	cluster_103	cluster_106	cluster_117	cluster_125	cluster_133	cluster_152	0_0_22_26_1_0_0_0_0_0	99.484	92	5541217	57.22	164	cluster_4	cluster_92	cluster_103	cluster_106	cluster_117	cluster_125	cluster_133	cluster_152
196	INSDC	151	GCA_002411715.1		Kp1	101	101	Inheritance from ST	101	Inheritance from ST	cluster_71	cluster_107	cluster_118	cluster_126	cluster_134	cluster_153	0_0_84_0_8_1_0_0_0_0	99.1225	103	5660000	56.94	165	cluster_54	cluster_56	cluster_71	cluster_107	cluster_118	cluster_126	cluster_134	cluster_153
197	INSDC	152	GCA_002104265.1		Kp1	258	258	Inheritance from ST	258	Inheritance from ST	cluster_80	cluster_82	cluster_119	cluster_127	cluster_135	cluster_154	0_0_105_6_0_0_69_0_0_0	99.9398	360	5808414	56.98	166	cluster_57	cluster_61	cluster_80	cluster_82	cluster_119	cluster_127	cluster_135	cluster_154
198	INSDC	153	GCA_001063935.1		Kp1	2333	2333	Inheritance from ST	2333	Inheritance from ST	cluster_105	cluster_109	cluster_120	cluster_128	cluster_136	cluster_155	0_0_174_0_1_0_0_0_0_0	99.1996	112	5083283	57.58	167	cluster_79	cluster_93	cluster_105	cluster_109	cluster_120	cluster_128	cluster_136	cluster_155
199	INSDC	154	GCA_004332075.1		Kp1	86	86	Inheritance from ST	86	Inheritance from ST	cluster_106	cluster_110	cluster_121	cluster_129	cluster_137	cluster_156	0_0_395_0_11_1_0_0_0_0	99.9207	3	5616401	57.09	168	cluster_62	cluster_69	cluster_106	cluster_110	cluster_121	cluster_129	cluster_137	cluster_156
200	INSDC	155	GCA_002738115.1		Kp1	3579	3579	Inheritance from ST	307	Inheritance from ST	cluster_107	cluster_111	cluster_122	cluster_130	cluster_138	cluster_157	0_0_369_1_0_0_0_0_0_0	99.1537	10	5696698	56.83	169	cluster_53	cluster_94	cluster_107	cluster_111	cluster_122	cluster_130	cluster_138	cluster_157
201	INSDC	156	GCA_001701525.1		Kp1	258	258	Inheritance from ST	258	Inheritance from ST	cluster_80	cluster_82	cluster_104	cluster_131	cluster_139	cluster_158	0_0_105_6_0_0_4_0_0_0	99.8645	91	5673701	57.07	170	cluster_57	cluster_61	cluster_80	cluster_82	cluster_104	cluster_131	cluster_139	cluster_158
202	INSDC	157	GCA_002235515.1		Kp1	512	258	Inheritance from ST	258	Inheritance from ST	cluster_80	cluster_82	cluster_104	cluster_67	cluster_68	cluster_92	0_0_105_6_0_0_17_65_0_0	99.9457	210	5796248	57.13	93;233;916;958;2106;3330;3440;4276;8272	cluster_57	cluster_61	cluster_80	cluster_82	cluster_104	cluster_67	cluster_68	cluster_92
203	INSDC	158	GCA_002209405.1		Kp1	15	15	Inheritance from ST	15	Inheritance from ST	cluster_68	cluster_70	cluster_124	cluster_132	cluster_140	cluster_159	0_0_0_0_2_0_37_1_0_0	99.8498	1	5332976	57.4	171	cluster_1	cluster_1	cluster_68	cluster_70	cluster_124	cluster_132	cluster_140	cluster_159
204	INSDC	159	GCA_001062915.1		Kp1	3580	3580	Inheritance from ST	3580	Inheritance from ST	cluster_108	cluster_113	cluster_125	cluster_133	cluster_141	cluster_160	0_0_74_0_0_0_0_0_0_0	99.1695	98	5242661	57.43	172	cluster_80	cluster_95	cluster_108	cluster_113	cluster_125	cluster_133	cluster_141	cluster_160
205	INSDC	160	GCA_004321435.1		Kp1	35	35	Inheritance from ST	35	Inheritance from ST	cluster_109	cluster_114	cluster_126	cluster_134	cluster_142	cluster_161	0_0_131_1_27_0_0_0_0_0	99.278	84	5394315	57.37	173	cluster_81	cluster_96	cluster_109	cluster_114	cluster_126	cluster_134	cluster_142	cluster_161
206	INSDC	161	GCA_001968745.2		Kp1	437	340	Inheritance from ST	258	Inheritance from ST	cluster_87	cluster_89	cluster_109	cluster_115	cluster_121	cluster_137	0_0_105_1_1_1_0_0_0_0	99.7371	41	5493625	57.34	174	cluster_57	cluster_67	cluster_87	cluster_89	cluster_109	cluster_115	cluster_121	cluster_137
207	INSDC	162	GCA_001701355.1		Kp1	258	258	Inheritance from ST	258	Inheritance from ST	cluster_80	cluster_82	cluster_104	cluster_135	cluster_143	cluster_162	0_0_105_6_0_0_1_0_0_0	99.8788	89	5623115	57.12	175	cluster_57	cluster_61	cluster_80	cluster_82	cluster_104	cluster_135	cluster_143	cluster_162
208	INSDC	163	GCA_002235895.1		Kp1	512	258	Inheritance from ST	258	Inheritance from ST	cluster_80	cluster_82	cluster_104	cluster_67	cluster_68	cluster_163	0_0_105_6_0_0_17_65_1_0	99.9647	171	5786927	57.04	176;3503;3504;3505;3515;8348	cluster_57	cluster_61	cluster_80	cluster_82	cluster_104	cluster_67	cluster_68	cluster_163
209	INSDC	164	GCA_002834285.1		Kp1	340	340	Inheritance from ST	258	Inheritance from ST	cluster_61	cluster_63	cluster_127	cluster_136	cluster_144	cluster_164	0_0_105_0_11_2_0_0_0_0	99.7191	498	5522752	57.33	177	cluster_57	cluster_67	cluster_61	cluster_63	cluster_127	cluster_136	cluster_144	cluster_164
210	INSDC	165	GCA_001701425.2		Kp1	147	147	Inheritance from ST	147	Inheritance from ST	cluster_77	cluster_79	cluster_128	cluster_137	cluster_145	cluster_165	0_0_197_0_4_10_0_0_1_0	99.1566	6	5760711	57.03	178	cluster_50	cluster_51	cluster_77	cluster_79	cluster_128	cluster_137	cluster_145	cluster_165
211	INSDC	166	GCA_002235815.1		Kp1	512	258	Inheritance from ST	258	Inheritance from ST	cluster_80	cluster_82	cluster_104	cluster_67	cluster_106	cluster_166	0_0_105_6_0_0_17_66_1_0	99.9469	169	5867286	57.04	179	cluster_57	cluster_61	cluster_80	cluster_82	cluster_104	cluster_67	cluster_106	cluster_166
212	INSDC	167	GCA_002370065.1		Kp1	11	11	Inheritance from ST	258	Inheritance from ST	cluster_100	cluster_103	cluster_113	cluster_119	cluster_146	cluster_167	0_0_105_2_0_0_2_10_0_0	99.7013	150	5764337	56.99	180;543	cluster_57	cluster_90	cluster_100	cluster_103	cluster_113	cluster_119	cluster_146	cluster_167
213	INSDC	168	GCA_004118245.1		Kp1	258	258	Inheritance from ST	258	Inheritance from ST	cluster_80	cluster_82	cluster_104	cluster_109	cluster_147	cluster_168	0_0_105_6_0_0_0_0_23_0	99.8693	305	5578730	57.24	181	cluster_57	cluster_61	cluster_80	cluster_82	cluster_104	cluster_109	cluster_147	cluster_168
214	INSDC	169	GCA_004118575.1		Kp1	1084	258	Inheritance from ST	258	Inheritance from ST	cluster_80	cluster_82	cluster_104	cluster_109	cluster_147	cluster_169	0_0_105_6_0_0_0_0_8_0	99.9237	278	5761828	56.78	182	cluster_57	cluster_61	cluster_80	cluster_82	cluster_104	cluster_109	cluster_147	cluster_169
215	INSDC	170	GCA_003362895.1		Kp1	258	258	Inheritance from ST	258	Inheritance from ST	cluster_80	cluster_82	cluster_129	cluster_140	cluster_149	cluster_170	0_0_105_6_0_0_73_0_0_0	99.9293	349	5599119	57.25	183;184	cluster_57	cluster_61	cluster_80	cluster_82	cluster_129	cluster_140	cluster_149	cluster_170
216	INSDC	171	GCA_004118655.1		Kp1	258	258	Inheritance from ST	258	Inheritance from ST	cluster_80	cluster_82	cluster_129	cluster_140	cluster_149	cluster_170	0_0_105_6_0_0_73_0_0_0	99.9118	560	5556909	57.21	184	cluster_57	cluster_61	cluster_80	cluster_82	cluster_129	cluster_140	cluster_149	cluster_170
217	INSDC	172	GCA_003362865.1		Kp1	258	258	Inheritance from ST	258	Inheritance from ST	cluster_80	cluster_82	cluster_104	cluster_109	cluster_147	cluster_171	0_0_105_6_0_0_0_0_1_0	99.903	401	5626718	57.14	185	cluster_57	cluster_61	cluster_80	cluster_82	cluster_104	cluster_109	cluster_147	cluster_171
218	INSDC	173	GCA_003382225.1		Kp1	1788	1788	Inheritance from ST	1788	Inheritance from ST	cluster_111	cluster_117	cluster_130	cluster_141	cluster_150	cluster_172	0_0_341_0_0_0_0_0_0_0	99.1438	81	5737336	56.98	186	cluster_82	cluster_97	cluster_111	cluster_117	cluster_130	cluster_141	cluster_150	cluster_172
219	INSDC	174	GCA_003382195.1		Kp1	789	789	Inheritance from ST	789	Inheritance from ST	cluster_112	cluster_118	cluster_131	cluster_142	cluster_151	cluster_173	0_0_123_1_1_0_0_0_0_0	99.16	91	5497708	57.23	187	cluster_83	cluster_98	cluster_112	cluster_118	cluster_131	cluster_142	cluster_151	cluster_173
220	INSDC	175	GCA_003186535.1		Kp1	983	983	Inheritance from ST	2004	Inheritance from ST	cluster_113	cluster_119	cluster_132	cluster_143	cluster_152	cluster_174	0_0_52_0_0_0_0_0_0_0	99.1971	2	5380271	57.36	188	cluster_84	cluster_99	cluster_113	cluster_119	cluster_132	cluster_143	cluster_152	cluster_174
221	INSDC	176	GCA_002174015.1		Kp1	29	711	Inheritance from ST	29	Inheritance from ST	cluster_114	cluster_120	cluster_133	cluster_144	cluster_153	cluster_175	0_0_137_11_7_0_0_0_0_0	99.253	304	5374378	57.26	189	cluster_61	cluster_66	cluster_114	cluster_120	cluster_133	cluster_144	cluster_153	cluster_175
222	INSDC	177	GCA_003382185.1		Kp1	101	101	Inheritance from ST	101	Inheritance from ST	cluster_71	cluster_73	cluster_134	cluster_145	cluster_154	cluster_176	0_0_84_0_8_0_13_0_0_0	99.1034	81	5698549	56.82	190	cluster_54	cluster_56	cluster_71	cluster_73	cluster_134	cluster_145	cluster_154	cluster_176
223	INSDC	178	GCA_900069965.1		Kp1	258	258	Inheritance from ST	258	Inheritance from ST	cluster_80	cluster_82	cluster_104	cluster_109	cluster_117	cluster_177	0_0_105_6_0_0_0_50_0_0	99.9121	5	5870288	56.94	191;2647	cluster_57	cluster_61	cluster_80	cluster_82	cluster_104	cluster_109	cluster_117	cluster_177
224	INSDC	179	GCA_002910715.1		Kp1	258	258	Inheritance from ST	258	Inheritance from ST	cluster_80	cluster_82	cluster_104	cluster_109	cluster_155	cluster_178	0_0_105_6_0_0_0_44_0_0	99.8764	137	5613226	57.1	192	cluster_57	cluster_61	cluster_80	cluster_82	cluster_104	cluster_109	cluster_155	cluster_178
225	INSDC	180	GCA_002925675.1		Kp1	258	258	Inheritance from ST	258	Inheritance from ST	cluster_80	cluster_82	cluster_136	cluster_147	cluster_156	cluster_179	0_0_105_6_0_0_86_0_0_0	99.8888	143	5611179	57.1	193	cluster_57	cluster_61	cluster_80	cluster_82	cluster_136	cluster_147	cluster_156	cluster_179
226	INSDC	181	GCA_001701845.2		Kp1	258	258	Inheritance from ST	258	Inheritance from ST	cluster_80	cluster_82	cluster_104	cluster_109	cluster_157	cluster_180	0_0_105_6_0_0_0_20_0_0	99.9192	5	5674561	57.07	194	cluster_57	cluster_61	cluster_80	cluster_82	cluster_104	cluster_109	cluster_157	cluster_180
227	INSDC	182	GCA_002236445.1		Kp1	512	258	Inheritance from ST	258	Inheritance from ST	cluster_80	cluster_82	cluster_104	cluster_148	cluster_158	cluster_181	0_0_105_6_0_0_17_105_0_0	99.9589	194	5782794	57.06	195;278	cluster_57	cluster_61	cluster_80	cluster_82	cluster_104	cluster_148	cluster_158	cluster_181
228	INSDC	183	GCA_002411675.1		Kp1	2171	2171	Inheritance from ST	17	Inheritance from ST	cluster_115	cluster_123	cluster_137	cluster_149	cluster_159	cluster_182	0_0_22_23_0_0_0_0_0_0	99.577	86	5317242	57.39	196	cluster_4	cluster_100	cluster_115	cluster_123	cluster_137	cluster_149	cluster_159	cluster_182
229	INSDC	184	GCA_004138665.1		Kp1	726	726	Inheritance from ST	37	Inheritance from ST	cluster_116	cluster_124	cluster_138	cluster_150	cluster_160	cluster_183	0_0_109_0_0_0_0_0_0_0	99.5731	3	5565084	57.22	197	cluster_5	cluster_101	cluster_116	cluster_124	cluster_138	cluster_150	cluster_160	cluster_183
230	INSDC	185	GCA_002236345.1		Kp1	512	258	Inheritance from ST	258	Inheritance from ST	cluster_80	cluster_82	cluster_104	cluster_67	cluster_68	cluster_184	0_0_105_6_0_0_17_65_33_0	99.9537	165	5709617	57.09	198	cluster_57	cluster_61	cluster_80	cluster_82	cluster_104	cluster_67	cluster_68	cluster_184
231	INSDC	186	GCA_001064035.1		Kp1	3581	247	Inheritance from ST	247	Inheritance from ST	cluster_117	cluster_125	cluster_139	cluster_151	cluster_161	cluster_185	0_0_402_0_1_0_0_0_0_0	99.2091	133	5502911	57.1	199	cluster_86	cluster_102	cluster_117	cluster_125	cluster_139	cluster_151	cluster_161	cluster_185
232	INSDC	187	GCA_001701395.1		Kp1	258	258	Inheritance from ST	258	Inheritance from ST	cluster_80	cluster_82	cluster_104	cluster_109	cluster_162	cluster_186	0_0_105_6_0_0_0_18_0_0	99.876	105	5750411	57	200	cluster_57	cluster_61	cluster_80	cluster_82	cluster_104	cluster_109	cluster_162	cluster_186
233	INSDC	188	GCA_002235875.1		Kp1	258	258	Inheritance from ST	258	Inheritance from ST	cluster_80	cluster_82	cluster_104	cluster_109	cluster_112	cluster_103	0_0_105_6_0_0_0_5_25_0	99.898	115	5409161	57.3	163	cluster_57	cluster_61	cluster_80	cluster_82	cluster_104	cluster_109	cluster_112	cluster_103
234	INSDC	189	GCA_004321445.1		Kp1	35	35	Inheritance from ST	35	Inheritance from ST	cluster_109	cluster_114	cluster_126	cluster_134	cluster_142	cluster_161	0_0_131_1_27_0_0_0_0_0	99.2187	98	5398205	57.36	173;8297	cluster_81	cluster_96	cluster_109	cluster_114	cluster_126	cluster_134	cluster_142	cluster_161
235	INSDC	190	GCA_004145645.1	> 30 missing alleles	Kp1	231												99.1045	196	5586619	57.04
236	INSDC	191	GCA_001709295.1		Kp1	14	14	Inheritance from ST	14	Inheritance from ST	cluster_118	cluster_126	cluster_140	cluster_152	cluster_163	cluster_187	0_0_1_1_13_0_0_0_0_0	99.7197	4	5483848	57.16	201	cluster_71	cluster_81	cluster_118	cluster_126	cluster_140	cluster_152	cluster_163	cluster_187
237	INSDC	192	GCA_001701555.1		Kp1	258	258	Inheritance from ST	258	Inheritance from ST	cluster_80	cluster_82	cluster_104	cluster_153	cluster_164	cluster_188	0_0_105_6_0_0_0_102_1_0	99.8821	202	5921735	56.89	202	cluster_57	cluster_61	cluster_80	cluster_82	cluster_104	cluster_153	cluster_164	cluster_188
238	INSDC	193	GCA_002235675.1		Kp1	512	258	Inheritance from ST	258	Inheritance from ST	cluster_80	cluster_82	cluster_104	cluster_67	cluster_68	cluster_189	0_0_105_6_0_0_17_65_52_0	99.9726	226	6029592	56.91	203	cluster_57	cluster_61	cluster_80	cluster_82	cluster_104	cluster_67	cluster_68	cluster_189
239	INSDC	194	GCA_004291295.1		Kp1	231	231	Inheritance from ST	231	Inheritance from ST	cluster_50	cluster_127	cluster_141	cluster_154	cluster_165	cluster_190	0_0_88_0_0_0_0_11_0_0	99.1038	132	5407837	57.19	204	cluster_48	cluster_49	cluster_50	cluster_127	cluster_141	cluster_154	cluster_165	cluster_190
240	INSDC	195	GCA_001701415.1		Kp1	258	258	Inheritance from ST	258	Inheritance from ST	cluster_80	cluster_82	cluster_104	cluster_109	cluster_112	cluster_191	0_0_105_6_0_0_0_5_2_0	99.8188	281	5810514	57	205	cluster_57	cluster_61	cluster_80	cluster_82	cluster_104	cluster_109	cluster_112	cluster_191
241	INSDC	196	GCA_002236425.1		Kp1	512	258	Inheritance from ST	258	Inheritance from ST	cluster_80	cluster_82	cluster_104	cluster_67	cluster_68	cluster_140	0_0_105_6_0_0_17_65_29_0	99.9482	182	5771481	57.05	206	cluster_57	cluster_61	cluster_80	cluster_82	cluster_104	cluster_67	cluster_68	cluster_140
242	INSDC	197	GCA_002235655.1		Kp1	258	258	Inheritance from ST	258	Inheritance from ST	cluster_80	cluster_82	cluster_104	cluster_109	cluster_112	cluster_192	0_0_105_6_0_0_0_5_12_0	99.9061	136	5664072	57.04	207;208	cluster_57	cluster_61	cluster_80	cluster_82	cluster_104	cluster_109	cluster_112	cluster_192
243	INSDC	198	GCA_002235635.1		Kp1	258	258	Inheritance from ST	258	Inheritance from ST	cluster_80	cluster_82	cluster_104	cluster_109	cluster_112	cluster_192	0_0_105_6_0_0_0_5_12_0	99.9161	146	5650023	57.02	208	cluster_57	cluster_61	cluster_80	cluster_82	cluster_104	cluster_109	cluster_112	cluster_192
244	INSDC	199	GCA_004145595.1	> 30 missing alleles	Kp1	231												99.0813	262	5543683	57.07
245	INSDC	200	GCA_002235835.1		Kp1	101	101	Inheritance from ST	101	Inheritance from ST	cluster_71	cluster_73	cluster_704	cluster_155	cluster_554	cluster_193	0_0_84_0_8_0_0_0_9_0	99.0719	96	5867284	57.07	209	cluster_54	cluster_56	cluster_71	cluster_73	cluster_704	cluster_155	cluster_554	cluster_193
246	INSDC	201	GCA_000417425.1		Kp1	258	258	Inheritance from ST	258	Inheritance from ST	cluster_80	cluster_82	cluster_104	cluster_156	cluster_168	cluster_194	0_0_105_6_0_0_7_0_0_0	99.9261	153	5406392	57.35	210	cluster_57	cluster_61	cluster_80	cluster_82	cluster_104	cluster_156	cluster_168	cluster_194
247	INSDC	202	GCA_004321365.1		Kp1	35	35	Inheritance from ST	35	Inheritance from ST	cluster_109	cluster_114	cluster_126	cluster_134	cluster_142	cluster_161	0_0_131_1_27_0_0_0_0_0	99.2402	88	5398262	57.36	173;8297	cluster_81	cluster_96	cluster_109	cluster_114	cluster_126	cluster_134	cluster_142	cluster_161
248	INSDC	203	GCA_002235615.1		Kp1	512	258	Inheritance from ST	258	Inheritance from ST	cluster_80	cluster_82	cluster_104	cluster_67	cluster_68	cluster_140	0_0_105_6_0_0_17_65_29_0	99.968	174	5808419	57.05	211;309	cluster_57	cluster_61	cluster_80	cluster_82	cluster_104	cluster_67	cluster_68	cluster_140
249	INSDC	204	GCA_002235595.1		Kp1	512	258	Inheritance from ST	258	Inheritance from ST	cluster_80	cluster_82	cluster_104	cluster_148	cluster_158	cluster_181	0_0_105_6_0_0_17_105_0_0	99.9789	167	5917303	57.01	195;278	cluster_57	cluster_61	cluster_80	cluster_82	cluster_104	cluster_148	cluster_158	cluster_181
250	INSDC	205	GCA_003346685.1		Kp1	219	219	Inheritance from ST	107	Inheritance from ST	cluster_119	cluster_128	cluster_143	cluster_157	cluster_169	cluster_195	0_0_80_8_0_0_0_0_0_0	99.1819	60	5486510	57.13	212;8197;8206	cluster_38	cluster_103	cluster_119	cluster_128	cluster_143	cluster_157	cluster_169	cluster_195
251	INSDC	206	GCA_004127595.1		Kp1	13	10051	Arbitrary	13	Inheritance from ST	cluster_120	cluster_129	cluster_144	cluster_158	cluster_170	cluster_196	0_0_98_3_0_0_0_0_0_0	99.1824	142	5460093	56.93	213	cluster_70	cluster_104	cluster_120	cluster_129	cluster_144	cluster_158	cluster_170	cluster_196
252	INSDC	207	GCA_003692695.1		Kp1	3582	3582	Inheritance from ST	3582	Inheritance from ST	cluster_121	cluster_130	cluster_145	cluster_159	cluster_171	cluster_197	0_0_258_0_0_0_0_0_0_0	99.1441	3	5439580	57.34	214	cluster_88	cluster_105	cluster_121	cluster_130	cluster_145	cluster_159	cluster_171	cluster_197
253	INSDC	208	GCA_001702045.2		Kp1	258	258	Inheritance from ST	258	Inheritance from ST	cluster_80	cluster_82	cluster_104	cluster_153	cluster_164	cluster_198	0_0_105_6_0_0_0_102_0_0	99.8938	6	5992634	56.86	215	cluster_57	cluster_61	cluster_80	cluster_82	cluster_104	cluster_153	cluster_164	cluster_198
254	INSDC	209	GCA_002260905.1		Kp1	323	323	Inheritance from ST	323	Inheritance from ST	cluster_122	cluster_131	cluster_146	cluster_160	cluster_172	cluster_199	0_0_363_1_1_0_1_0_0_0	99.1385	3	5546527	57.14	216	cluster_89	cluster_106	cluster_122	cluster_131	cluster_146	cluster_160	cluster_172	cluster_199
255	INSDC	210	GCA_003346645.1		Kp1	219	219	Inheritance from ST	107	Inheritance from ST	cluster_119	cluster_128	cluster_143	cluster_161	cluster_173	cluster_200	0_0_80_8_0_0_1_0_0_0	99.1768	45	5357509	57.3	217	cluster_38	cluster_103	cluster_119	cluster_128	cluster_143	cluster_161	cluster_173	cluster_200
256	INSDC	211	GCA_003346605.1		Kp1	45	45	Inheritance from ST	45	Inheritance from ST	cluster_123	cluster_132	cluster_147	cluster_162	cluster_174	cluster_201	0_0_158_8_11_2_0_1_0_0	99.6424	56	5452469	57.36	218	cluster_90	cluster_107	cluster_123	cluster_132	cluster_147	cluster_162	cluster_174	cluster_201
257	INSDC	212	GCA_002850275.1		Kp1	111	111	Inheritance from ST	111	Inheritance from ST	cluster_124	cluster_133	cluster_148	cluster_163	cluster_175	cluster_202	0_0_221_1_6_0_0_0_0_0	99.1496	1	5333433	57.31	219	cluster_91	cluster_108	cluster_124	cluster_133	cluster_148	cluster_163	cluster_175	cluster_202
258	INSDC	213	GCA_002235985.1		Kp1	258	258	Inheritance from ST	258	Inheritance from ST	cluster_80	cluster_82	cluster_104	cluster_109	cluster_112	cluster_203	0_0_105_6_0_0_0_5_22_0	99.8951	144	5842416	57.02	220	cluster_57	cluster_61	cluster_80	cluster_82	cluster_104	cluster_109	cluster_112	cluster_203
259	INSDC	214	GCA_002370055.1		Kp1	11	11	Inheritance from ST	258	Inheritance from ST	cluster_100	cluster_103	cluster_113	cluster_119	cluster_146	cluster_167	0_0_105_2_0_0_2_10_0_0	99.6627	145	5744747	56.98	180;543	cluster_57	cluster_90	cluster_100	cluster_103	cluster_113	cluster_119	cluster_146	cluster_167
260	INSDC	215	GCA_001907955.1		Kp1	198	198	Inheritance from ST	198	Inheritance from ST	cluster_125	cluster_134	cluster_149	cluster_164	cluster_176	cluster_204	0_0_407_0_0_0_0_1_0_0	99.1804	20	5311340	57.37	221	cluster_92	cluster_109	cluster_125	cluster_134	cluster_149	cluster_164	cluster_176	cluster_204
261	INSDC	216	GCA_002205985.1		Kp1	29	711	Inheritance from ST	29	Inheritance from ST	cluster_126	cluster_135	cluster_150	cluster_165	cluster_177	cluster_205	0_0_137_11_0_0_0_0_0_0	99.2231	813	5483189	57.27	222	cluster_61	cluster_66	cluster_126	cluster_135	cluster_150	cluster_165	cluster_177	cluster_205
262	INSDC	217	GCA_000474635.1		Kp1	15	15	Inheritance from ST	15	Inheritance from ST	cluster_68	cluster_70	cluster_78	cluster_166	cluster_178	cluster_206	0_0_0_0_2_0_0_0_1_0	99.78	52	5650292	57.15	223	cluster_1	cluster_1	cluster_68	cluster_70	cluster_78	cluster_166	cluster_178	cluster_206
263	INSDC	218	GCA_000598005.1		Kp1	258	258	Inheritance from ST	258	Inheritance from ST	cluster_127	cluster_136	cluster_151	cluster_167	cluster_179	cluster_207	0_0_105_6_6_0_0_0_0_0	99.958	6	5540936	57.15	224	cluster_57	cluster_61	cluster_127	cluster_136	cluster_151	cluster_167	cluster_179	cluster_207
264	INSDC	219	GCA_000597905.1		Kp1	258	258	Inheritance from ST	258	Inheritance from ST	cluster_80	cluster_82	cluster_104	cluster_168	cluster_180	cluster_208	0_0_105_6_0_0_17_12_0_0	100	4	5417216	57.39	225	cluster_57	cluster_61	cluster_80	cluster_82	cluster_104	cluster_168	cluster_180	cluster_208
265	INSDC	220	GCA_002235825.1		Kp1	512	258	Inheritance from ST	258	Inheritance from ST	cluster_80	cluster_82	cluster_104	cluster_67	cluster_181	cluster_209	0_0_105_6_0_0_17_91_0_0	99.9451	165	5843244	57.05	226	cluster_57	cluster_61	cluster_80	cluster_82	cluster_104	cluster_67	cluster_181	cluster_209
266	INSDC	221	GCA_002251715.1		Kp1	437	340	Inheritance from ST	258	Inheritance from ST	cluster_87	cluster_89	cluster_153	cluster_169	cluster_182	cluster_210	0_0_105_1_1_1_4_1_0_0	99.6811	122	5573909	57.2	227	cluster_57	cluster_67	cluster_87	cluster_89	cluster_153	cluster_169	cluster_182	cluster_210
267	INSDC	222	GCA_002105205.2	> 30 missing alleles	Kp1	437												99.6405	374	5373827	57.24
268	INSDC	223	GCA_002236315.1		Kp1	512	258	Inheritance from ST	258	Inheritance from ST	cluster_80	cluster_82	cluster_104	cluster_67	cluster_68	cluster_211	0_0_105_6_0_0_17_65_49_0	99.9478	172	5874672	57.03	228	cluster_57	cluster_61	cluster_80	cluster_82	cluster_104	cluster_67	cluster_68	cluster_211
269	INSDC	224	GCA_000807395.3		Kp1	258	258	Inheritance from ST	258	Inheritance from ST	cluster_80	cluster_82	cluster_104	cluster_170	cluster_183	cluster_212	0_0_105_6_0_0_0_100_0_0	99.9456	4	5620801	57.23	229	cluster_57	cluster_61	cluster_80	cluster_82	cluster_104	cluster_170	cluster_183	cluster_212
270	INSDC	225	GCA_000747055.1		Kp1	3583	3583	Inheritance from ST	3583	Inheritance from ST	cluster_128	cluster_138	cluster_155	cluster_171	cluster_184	cluster_213	0_0_279_0_0_0_0_0_0_0	99.3091	210	5420754	57.24	230	cluster_93	cluster_110	cluster_128	cluster_138	cluster_155	cluster_171	cluster_184	cluster_213
271	INSDC	226	GCA_002205995.1		Kp1	660	660	Inheritance from ST	660	Inheritance from ST	cluster_129	cluster_139	cluster_156	cluster_172	cluster_185	cluster_214	0_0_284_0_0_0_0_0_0_0	99.1264	152	5373947	57.38	231	cluster_94	cluster_111	cluster_129	cluster_139	cluster_156	cluster_172	cluster_185	cluster_214
272	INSDC	227	GCA_002206015.1		Kp1	23	23	Inheritance from ST	23	Inheritance from ST	cluster_82	cluster_140	cluster_157	cluster_173	cluster_186	cluster_215	0_0_429_0_4_9_0_0_0_0	99.9216	256	5564325	57.25	232	cluster_6	cluster_6	cluster_82	cluster_140	cluster_157	cluster_173	cluster_186	cluster_215
273	INSDC	228	GCA_002236265.1		Kp1	512	258	Inheritance from ST	258	Inheritance from ST	cluster_80	cluster_82	cluster_104	cluster_67	cluster_68	cluster_92	0_0_105_6_0_0_17_65_0_0	99.9184	194	5713366	57.06	233	cluster_57	cluster_61	cluster_80	cluster_82	cluster_104	cluster_67	cluster_68	cluster_92
274	INSDC	229	GCA_002235765.1		Kp1	1519	258	Inheritance from ST	258	Inheritance from ST	cluster_80	cluster_82	cluster_104	cluster_67	cluster_68	cluster_216	0_0_105_6_0_0_17_65_2_0	99.9483	164	5897253	57.02	234	cluster_57	cluster_61	cluster_80	cluster_82	cluster_104	cluster_67	cluster_68	cluster_216
275	INSDC	230	GCA_000814305.1		Kp1	258	258	Inheritance from ST	258	Inheritance from ST	cluster_131	cluster_141	cluster_158	cluster_174	cluster_187	cluster_217	0_0_105_6_11_0_0_0_0_0	99.8568	5	5649912	57.2	235	cluster_57	cluster_61	cluster_131	cluster_141	cluster_158	cluster_174	cluster_187	cluster_217
276	INSDC	231	GCA_000766125.1		Kp1	268	268	Inheritance from ST	268	Inheritance from ST	cluster_132	cluster_142	cluster_159	cluster_175	cluster_188	cluster_218	0_0_29_9_8_0_0_0_0_0	99.2214	159	5242964	57.55	236	cluster_68	cluster_112	cluster_132	cluster_142	cluster_159	cluster_175	cluster_188	cluster_218
277	INSDC	232	GCA_002260885.1		Kp1	628	628	Inheritance from ST	628	Inheritance from ST	cluster_133	cluster_143	cluster_160	cluster_176	cluster_189	cluster_219	0_0_54_2_3_0_0_0_0_0	99.1384	4	5533083	57.1	237	cluster_56	cluster_113	cluster_133	cluster_143	cluster_160	cluster_176	cluster_189	cluster_219
278	INSDC	233	GCA_002235475.1		Kp1	512	258	Inheritance from ST	258	Inheritance from ST	cluster_80	cluster_82	cluster_104	cluster_67	cluster_106	cluster_112	0_0_105_6_0_0_17_66_0_0	99.9546	154	5855978	57.03	238;597	cluster_57	cluster_61	cluster_80	cluster_82	cluster_104	cluster_67	cluster_106	cluster_112
279	INSDC	234	GCA_004291275.1		Kp1	231	231	Inheritance from ST	231	Inheritance from ST	cluster_50	cluster_127	cluster_161	cluster_177	cluster_190	cluster_220	0_0_88_0_0_0_13_0_0_0	99.0968	134	5690141	56.92	239	cluster_48	cluster_49	cluster_50	cluster_127	cluster_161	cluster_177	cluster_190	cluster_220
280	INSDC	235	GCA_002235575.1		Kp1	512	258	Inheritance from ST	258	Inheritance from ST	cluster_80	cluster_82	cluster_104	cluster_67	cluster_68	cluster_140	0_0_105_6_0_0_17_65_29_0	99.9518	159	5879246	57.01	150;206;211;309	cluster_57	cluster_61	cluster_80	cluster_82	cluster_104	cluster_67	cluster_68	cluster_140
281	INSDC	236	GCA_000406485.1		Kp1	258	258	Inheritance from ST	258	Inheritance from ST	cluster_80	cluster_82	cluster_104	cluster_109	cluster_191	cluster_221	0_0_105_6_0_0_0_39_0_0	99.9266	148	5389421	57.33	240	cluster_57	cluster_61	cluster_80	cluster_82	cluster_104	cluster_109	cluster_191	cluster_221
282	INSDC	237	GCA_002235535.1		Kp1	258	258	Inheritance from ST	258	Inheritance from ST	cluster_80	cluster_82	cluster_104	cluster_109	cluster_112	cluster_222	0_0_105_6_0_0_0_5_13_0	99.9017	108	5581018	57.2	241	cluster_57	cluster_61	cluster_80	cluster_82	cluster_104	cluster_109	cluster_112	cluster_222
283	INSDC	238	GCA_002236275.1		Kp1	512	258	Inheritance from ST	258	Inheritance from ST	cluster_80	cluster_82	cluster_104	cluster_67	cluster_68	cluster_223	0_0_105_6_0_0_17_65_3_0	99.9489	168	5859072	57.03	242	cluster_57	cluster_61	cluster_80	cluster_82	cluster_104	cluster_67	cluster_68	cluster_223
284	INSDC	239	GCA_000807475.2		Kp1	258	258	Inheritance from ST	258	Inheritance from ST	cluster_131	cluster_141	cluster_158	cluster_174	cluster_187	cluster_224	0_0_105_6_11_0_0_0_1_0	99.8651	16	5602072	57.36	243	cluster_57	cluster_61	cluster_131	cluster_141	cluster_158	cluster_174	cluster_187	cluster_224
285	INSDC	240	GCA_000807495.2		Kp1	258	258	Inheritance from ST	258	Inheritance from ST	cluster_80	cluster_145	cluster_162	cluster_179	cluster_193	cluster_225	0_0_105_6_0_16_0_0_0_0	99.8995	19	5508625	57.34	244	cluster_57	cluster_61	cluster_80	cluster_145	cluster_162	cluster_179	cluster_193	cluster_225
286	INSDC	241	GCA_002236305.1		Kp1	512	258	Inheritance from ST	258	Inheritance from ST	cluster_80	cluster_82	cluster_104	cluster_180	cluster_194	cluster_226	0_0_105_6_0_0_21_0_0_0	99.9335	160	5768267	56.98	245	cluster_57	cluster_61	cluster_80	cluster_82	cluster_104	cluster_180	cluster_194	cluster_226
287	INSDC	242	GCA_001931705.1		Kp1	37	3753	Inheritance from ST	37	Inheritance from ST	cluster_135	cluster_146	cluster_163	cluster_181	cluster_195	cluster_227	0_0_109_7_3_0_0_0_0_0	99.6256	76	5427001	57.21	246	cluster_5	cluster_114	cluster_135	cluster_146	cluster_163	cluster_181	cluster_195	cluster_227
288	INSDC	243	GCA_002180495.1		Kp1	299	299	Inheritance from ST	6	Inheritance from ST	cluster_136	cluster_147	cluster_164	cluster_182	cluster_196	cluster_228	0_0_127_5_0_1_0_0_0_0	99.2071	131	6127016	56.41	247	cluster_95	cluster_115	cluster_136	cluster_147	cluster_164	cluster_182	cluster_196	cluster_228
289	INSDC	244	GCA_002162395.1		Kp1	258	258	Inheritance from ST	258	Inheritance from ST	cluster_80	cluster_82	cluster_104	cluster_183	cluster_197	cluster_229	0_0_105_6_0_0_41_0_0_0	99.9106	175	5833701	57.01	248	cluster_57	cluster_61	cluster_80	cluster_82	cluster_104	cluster_183	cluster_197	cluster_229
290	INSDC	245	GCA_002180535.1		Kp1	258	258	Inheritance from ST	258	Inheritance from ST	cluster_80	cluster_82	cluster_104	cluster_109	cluster_198	cluster_230	0_0_105_6_0_0_0_1_0_0	99.8241	155	5774473	57.03	249	cluster_57	cluster_61	cluster_80	cluster_82	cluster_104	cluster_109	cluster_198	cluster_230
291	INSDC	246	GCA_002184115.1		Kp1	258	258	Inheritance from ST	258	Inheritance from ST	cluster_80	cluster_82	cluster_104	cluster_185	cluster_199	cluster_231	0_0_105_6_0_0_30_0_0_0	99.9065	131	5678422	57.16	250	cluster_57	cluster_61	cluster_80	cluster_82	cluster_104	cluster_185	cluster_199	cluster_231
292	INSDC	247	GCA_002180595.1		Kp1	258	258	Inheritance from ST	258	Inheritance from ST	cluster_80	cluster_82	cluster_104	cluster_186	cluster_200	cluster_232	0_0_105_6_0_0_25_0_0_0	99.9142	136	5655240	57.1	251	cluster_57	cluster_61	cluster_80	cluster_82	cluster_104	cluster_186	cluster_200	cluster_232
293	INSDC	248	GCA_002180565.1		Kp1	258	258	Inheritance from ST	258	Inheritance from ST	cluster_80	cluster_82	cluster_104	cluster_187	cluster_201	cluster_233	0_0_105_6_0_0_0_65_0_0	99.8566	119	5591959	57.15	252	cluster_57	cluster_61	cluster_80	cluster_82	cluster_104	cluster_187	cluster_201	cluster_233
294	INSDC	249	GCA_002180605.1		Kp1	258	258	Inheritance from ST	258	Inheritance from ST	cluster_80	cluster_149	cluster_168	cluster_188	cluster_202	cluster_234	0_0_105_6_0_19_0_0_0_0	99.9204	148	5657798	57.15	253	cluster_57	cluster_61	cluster_80	cluster_149	cluster_168	cluster_188	cluster_202	cluster_234
295	INSDC	250	GCA_002180645.1		Kp1	17	17	Inheritance from ST	17	Inheritance from ST	cluster_138	cluster_150	cluster_169	cluster_189	cluster_203	cluster_235	0_0_22_24_11_0_0_0_0_0	99.7398	80	5475688	57.33	254	cluster_4	cluster_116	cluster_138	cluster_150	cluster_169	cluster_189	cluster_203	cluster_235
296	INSDC	251	GCA_002181585.1		Kp1	258	258	Inheritance from ST	258	Inheritance from ST	cluster_80	cluster_82	cluster_104	cluster_108	cluster_204	cluster_236	0_0_105_6_0_0_17_129_0_0	99.9271	188	5882155	56.97	255	cluster_57	cluster_61	cluster_80	cluster_82	cluster_104	cluster_108	cluster_204	cluster_236
297	INSDC	252	GCA_002162425.1		Kp1	258	258	Inheritance from ST	258	Inheritance from ST	cluster_80	cluster_82	cluster_104	cluster_190	cluster_205	cluster_237	0_0_105_6_0_0_22_1_0_0	99.9398	151	5635804	57.05	256	cluster_57	cluster_61	cluster_80	cluster_82	cluster_104	cluster_190	cluster_205	cluster_237
298	INSDC	253	GCA_002181595.1		Kp1	258	258	Inheritance from ST	258	Inheritance from ST	cluster_80	cluster_82	cluster_104	cluster_108	cluster_204	cluster_238	0_0_105_6_0_0_17_129_1_0	99.9355	159	5740603	57.11	257	cluster_57	cluster_61	cluster_80	cluster_82	cluster_104	cluster_108	cluster_204	cluster_238
299	INSDC	254	GCA_002180655.1		Kp1	16	16	Inheritance from ST	17	Inheritance from ST	cluster_70	cluster_174	cluster_171	cluster_191	cluster_206	cluster_239	0_0_22_27_0_0_21_1_0_0	99.5223	130	5640673	57.02	258	cluster_4	cluster_68	cluster_70	cluster_174	cluster_171	cluster_191	cluster_206	cluster_239
300	INSDC	255	GCA_002180685.1		Kp1	3584	3584	Inheritance from ST	3584	Inheritance from ST	cluster_141	cluster_153	cluster_172	cluster_192	cluster_207	cluster_240	0_0_358_0_0_0_0_0_0_0	99.1903	127	5750306	56.98	259	cluster_96	cluster_117	cluster_141	cluster_153	cluster_172	cluster_192	cluster_207	cluster_240
301	INSDC	256	GCA_002180695.1		Kp1	258	258	Inheritance from ST	258	Inheritance from ST	cluster_80	cluster_82	cluster_173	cluster_193	cluster_208	cluster_241	0_0_105_6_0_0_85_0_0_0	99.8878	87	5280184	57.45	260	cluster_57	cluster_61	cluster_80	cluster_82	cluster_173	cluster_193	cluster_208	cluster_241
302	INSDC	257	GCA_002180725.1		Kp1	392	147	Inheritance from ST	147	Inheritance from ST	cluster_58	cluster_155	cluster_174	cluster_194	cluster_209	cluster_242	0_0_197_0_25_1_2_0_0_0	99.1807	123	5725977	56.78	261	cluster_50	cluster_51	cluster_58	cluster_155	cluster_174	cluster_194	cluster_209	cluster_242
303	INSDC	258	GCA_002180735.1		Kp1	258	258	Inheritance from ST	258	Inheritance from ST	cluster_80	cluster_82	cluster_175	cluster_195	cluster_210	cluster_243	0_0_105_6_0_0_94_0_1_0	99.9613	145	5702705	57.17	262	cluster_57	cluster_61	cluster_80	cluster_82	cluster_175	cluster_195	cluster_210	cluster_243
304	INSDC	259	GCA_002181635.1		Kp1	3585	3585	Inheritance from ST	3585	Inheritance from ST	cluster_143	cluster_157	cluster_176	cluster_196	cluster_211	cluster_244	0_0_383_0_0_0_0_0_0_0	99.182	107	5340573	57.46	263	cluster_97	cluster_118	cluster_143	cluster_157	cluster_176	cluster_196	cluster_211	cluster_244
305	INSDC	260	GCA_002180775.1		Kp1	258	258	Inheritance from ST	258	Inheritance from ST	cluster_80	cluster_145	cluster_162	cluster_197	cluster_212	cluster_245	0_0_105_6_0_16_1_0_0_0	99.8405	120	5632969	57.15	264	cluster_57	cluster_61	cluster_80	cluster_145	cluster_162	cluster_197	cluster_212	cluster_245
306	INSDC	261	GCA_002181665.1		Kp1	258	258	Inheritance from ST	258	Inheritance from ST	cluster_80	cluster_82	cluster_175	cluster_195	cluster_210	cluster_246	0_0_105_6_0_0_94_0_0_0	99.986	141	5700264	57.18	265	cluster_57	cluster_61	cluster_80	cluster_82	cluster_175	cluster_195	cluster_210	cluster_246
307	INSDC	262	GCA_002180765.1		Kp1	258	258	Inheritance from ST	258	Inheritance from ST	cluster_80	cluster_82	cluster_104	cluster_198	cluster_213	cluster_247	0_0_105_6_0_0_17_113_0_0	99.9343	97	5520556	57.19	266	cluster_57	cluster_61	cluster_80	cluster_82	cluster_104	cluster_198	cluster_213	cluster_247
308	INSDC	263	GCA_002180805.1		Kp1	258	258	Inheritance from ST	258	Inheritance from ST	cluster_80	cluster_82	cluster_104	cluster_199	cluster_214	cluster_248	0_0_105_6_0_0_17_135_0_0	99.9259	175	5885780	56.99	267	cluster_57	cluster_61	cluster_80	cluster_82	cluster_104	cluster_199	cluster_214	cluster_248
309	INSDC	264	GCA_002235795.1		Kp1	512	258	Inheritance from ST	258	Inheritance from ST	cluster_80	cluster_82	cluster_104	cluster_67	cluster_68	cluster_92	0_0_105_6_0_0_17_65_0_0	99.9534	157	6164545	57.04	93;233;916;958;2106;3330;3440;4276;8272	cluster_57	cluster_61	cluster_80	cluster_82	cluster_104	cluster_67	cluster_68	cluster_92
310	INSDC	265	GCA_004127375.1		Kp1	485	10035	Arbitrary	485	Inheritance from ST	cluster_144	cluster_158	cluster_177	cluster_200	cluster_215	cluster_249	0_0_157_0_0_0_0_0_0_0	99.3672	193	5617639	56.95	268	cluster_98	cluster_119	cluster_144	cluster_158	cluster_177	cluster_200	cluster_215	cluster_249
311	INSDC	266	GCA_001702005.1		Kp1	258	258	Inheritance from ST	258	Inheritance from ST	cluster_80	cluster_82	cluster_104	cluster_201	cluster_216	cluster_250	0_0_105_6_0_0_0_79_0_0	99.8413	134	5926848	56.87	269	cluster_57	cluster_61	cluster_80	cluster_82	cluster_104	cluster_201	cluster_216	cluster_250
312	INSDC	267	GCA_002235735.1		Kp1	258	258	Inheritance from ST	258	Inheritance from ST	cluster_80	cluster_82	cluster_104	cluster_109	cluster_112	cluster_103	0_0_105_6_0_0_0_5_25_0	99.9107	101	5447981	57.27	104;163;504	cluster_57	cluster_61	cluster_80	cluster_82	cluster_104	cluster_109	cluster_112	cluster_103
313	INSDC	268	GCA_002369985.1		Kp1	11	11	Inheritance from ST	258	Inheritance from ST	cluster_100	cluster_103	cluster_113	cluster_119	cluster_146	cluster_167	0_0_105_2_0_0_2_10_0_0	99.6639	276	5769886	57.01	180;543	cluster_57	cluster_90	cluster_100	cluster_103	cluster_113	cluster_119	cluster_146	cluster_167
314	INSDC	269	GCA_000699405.1		Kp1	54	54	Inheritance from ST	54	Inheritance from ST	cluster_145	cluster_159	cluster_178	cluster_202	cluster_217	cluster_251	0_0_166_0_0_0_1_0_0_0	99.1568	65	5563933	57.27	270	cluster_64	cluster_72	cluster_145	cluster_159	cluster_178	cluster_202	cluster_217	cluster_251
315	INSDC	270	GCA_002173825.1		Kp1	25	25	Inheritance from ST	25	Inheritance from ST	cluster_146	cluster_160	cluster_179	cluster_203	cluster_218	cluster_252	0_0_388_1_4_0_0_0_0_0	99.3301	439	5585137	57.25	271	cluster_99	cluster_120	cluster_146	cluster_160	cluster_179	cluster_203	cluster_218	cluster_252
316	INSDC	271	GCA_002180855.1		Kp1	258	258	Inheritance from ST	258	Inheritance from ST	cluster_80	cluster_82	cluster_104	cluster_204	cluster_219	cluster_253	0_0_105_6_0_0_0_74_0_0	99.8268	139	5551117	57.26	272	cluster_57	cluster_61	cluster_80	cluster_82	cluster_104	cluster_204	cluster_219	cluster_253
317	INSDC	272	GCA_002181675.1		Kp1	258	258	Inheritance from ST	258	Inheritance from ST	cluster_80	cluster_82	cluster_104	cluster_205	cluster_220	cluster_254	0_0_105_6_0_0_22_0_1_0	99.9483	175	5805598	56.91	273	cluster_57	cluster_61	cluster_80	cluster_82	cluster_104	cluster_205	cluster_220	cluster_254
318	INSDC	273	GCA_002180845.1		Kp1	258	258	Inheritance from ST	258	Inheritance from ST	cluster_80	cluster_82	cluster_104	cluster_168	cluster_221	cluster_255	0_0_105_6_0_0_17_3_0_0	99.9353	135	5641476	57.13	274	cluster_57	cluster_61	cluster_80	cluster_82	cluster_104	cluster_168	cluster_221	cluster_255
319	INSDC	274	GCA_002180885.1		Kp1	258	258	Inheritance from ST	258	Inheritance from ST	cluster_80	cluster_82	cluster_104	cluster_187	cluster_222	cluster_256	0_0_105_6_0_0_0_64_0_0	99.8481	119	5588726	57.14	275	cluster_57	cluster_61	cluster_80	cluster_82	cluster_104	cluster_187	cluster_222	cluster_256
320	INSDC	275	GCA_002162405.1		Kp1	258	258	Inheritance from ST	258	Inheritance from ST	cluster_80	cluster_82	cluster_104	cluster_187	cluster_223	cluster_257	0_0_105_6_0_0_0_66_0_0	99.8325	147	5588773	57.15	276	cluster_57	cluster_61	cluster_80	cluster_82	cluster_104	cluster_187	cluster_223	cluster_257
321	INSDC	276	GCA_002260725.1		Kp1	375	375	Inheritance from ST	375	Inheritance from ST	cluster_147	cluster_161	cluster_181	cluster_207	cluster_224	cluster_258	0_0_390_0_4_0_0_0_0_0	99.9105	2	5520764	57.24	277	cluster_41	cluster_41	cluster_147	cluster_161	cluster_181	cluster_207	cluster_224	cluster_258
322	INSDC	277	GCA_002235455.1		Kp1	512	258	Inheritance from ST	258	Inheritance from ST	cluster_80	cluster_82	cluster_104	cluster_148	cluster_158	cluster_181	0_0_105_6_0_0_17_105_0_0	99.9488	157	5789363	57.01	278	cluster_57	cluster_61	cluster_80	cluster_82	cluster_104	cluster_148	cluster_158	cluster_181
323	INSDC	278	GCA_003856595.1		Kp1	147	147	Inheritance from ST	147	Inheritance from ST	cluster_77	cluster_79	cluster_82	cluster_208	cluster_225	cluster_259	0_0_197_0_4_0_2_0_1_0	99.1238	5	5657200	57.02	279	cluster_50	cluster_51	cluster_77	cluster_79	cluster_82	cluster_208	cluster_225	cluster_259
324	INSDC	279	GCA_002104215.1		Kp1	11	340	Inheritance from ST	258	Inheritance from ST	cluster_92	cluster_95	cluster_100	cluster_209	cluster_226	cluster_260	0_0_105_0_0_0_1_2_0_0	99.6581	285	5852733	57.05	280	cluster_57	cluster_67	cluster_92	cluster_95	cluster_100	cluster_209	cluster_226	cluster_260
325	INSDC	280	GCA_002180525.1		Kp1	258	258	Inheritance from ST	258	Inheritance from ST	cluster_80	cluster_145	cluster_162	cluster_179	cluster_227	cluster_261	0_0_105_6_0_16_0_1_0_0	99.7939	111	5609730	57.23	281	cluster_57	cluster_61	cluster_80	cluster_145	cluster_162	cluster_179	cluster_227	cluster_261
326	INSDC	281	GCA_002180485.1		Kp1	258	258	Inheritance from ST	258	Inheritance from ST	cluster_80	cluster_82	cluster_104	cluster_168	cluster_228	cluster_262	0_0_105_6_0_0_17_13_0_0	99.9242	86	5281656	57.4	282	cluster_57	cluster_61	cluster_80	cluster_82	cluster_104	cluster_168	cluster_228	cluster_262
327	INSDC	282	GCA_002181525.1		Kp1	258	258	Inheritance from ST	258	Inheritance from ST	cluster_80	cluster_82	cluster_104	cluster_186	cluster_200	cluster_232	0_0_105_6_0_0_25_0_0_0	99.8719	146	5695976	57	251	cluster_57	cluster_61	cluster_80	cluster_82	cluster_104	cluster_186	cluster_200	cluster_232
328	INSDC	283	GCA_002181545.1		Kp1	258	258	Inheritance from ST	258	Inheritance from ST	cluster_80	cluster_82	cluster_104	cluster_199	cluster_229	cluster_263	0_0_105_6_0_0_17_136_0_0	99.9574	121	5711895	57.13	283	cluster_57	cluster_61	cluster_80	cluster_82	cluster_104	cluster_199	cluster_229	cluster_263
329	INSDC	284	GCA_002181555.1		Kp1	258	258	Inheritance from ST	258	Inheritance from ST	cluster_80	cluster_145	cluster_162	cluster_212	cluster_230	cluster_264	0_0_105_6_0_16_0_2_0_0	99.8349	92	5440719	57.29	284	cluster_57	cluster_61	cluster_80	cluster_145	cluster_162	cluster_212	cluster_230	cluster_264
330	INSDC	285	GCA_002181455.1		Kp1	258	258	Inheritance from ST	258	Inheritance from ST	cluster_80	cluster_145	cluster_162	cluster_179	cluster_227	cluster_261	0_0_105_6_0_16_0_1_0_0	99.8187	104	5506853	57.23	281	cluster_57	cluster_61	cluster_80	cluster_145	cluster_162	cluster_179	cluster_227	cluster_261
331	INSDC	286	GCA_002181485.1		Kp1	258	258	Inheritance from ST	258	Inheritance from ST	cluster_80	cluster_82	cluster_183	cluster_213	cluster_231	cluster_265	0_0_105_6_0_0_59_0_0_0	99.9208	88	5379844	57.42	285	cluster_57	cluster_61	cluster_80	cluster_82	cluster_183	cluster_213	cluster_231	cluster_265
332	INSDC	287	GCA_002181505.1		Kp1	258	258	Inheritance from ST	258	Inheritance from ST	cluster_80	cluster_82	cluster_184	cluster_214	cluster_232	cluster_266	0_0_105_6_0_0_78_0_0_0	99.9018	132	5596363	57.14	286	cluster_57	cluster_61	cluster_80	cluster_82	cluster_184	cluster_214	cluster_232	cluster_266
333	INSDC	288	GCA_002162475.1		Kp1	258	258	Inheritance from ST	258	Inheritance from ST	cluster_80	cluster_145	cluster_185	cluster_215	cluster_233	cluster_267	0_0_105_6_0_16_3_0_0_0	99.8392	145	5553257	57.27	287	cluster_57	cluster_61	cluster_80	cluster_145	cluster_185	cluster_215	cluster_233	cluster_267
334	INSDC	289	GCA_002236245.1		Kp1	512	258	Inheritance from ST	258	Inheritance from ST	cluster_80	cluster_82	cluster_104	cluster_67	cluster_68	cluster_140	0_0_105_6_0_0_17_65_29_0	99.959	163	6127188	57.04	211;309	cluster_57	cluster_61	cluster_80	cluster_82	cluster_104	cluster_67	cluster_68	cluster_140
335	INSDC	290	GCA_900322695.1		Kp1	11	11	Inheritance from ST	258	Inheritance from ST	cluster_100	cluster_103	cluster_113	cluster_119	cluster_234	cluster_268	0_0_105_2_0_0_2_15_0_0	99.6906	115	5694806	57.16	288	cluster_57	cluster_90	cluster_100	cluster_103	cluster_113	cluster_119	cluster_234	cluster_268
336	INSDC	291	GCA_002182005.1		Kp1	258	258	Inheritance from ST	258	Inheritance from ST	cluster_80	cluster_82	cluster_104	cluster_217	cluster_235	cluster_269	0_0_105_6_0_0_51_0_1_0	99.948	118	5606812	57.22	289	cluster_57	cluster_61	cluster_80	cluster_82	cluster_104	cluster_217	cluster_235	cluster_269
337	INSDC	292	GCA_002182535.1		Kp1	258	258	Inheritance from ST	258	Inheritance from ST	cluster_80	cluster_82	cluster_104	cluster_168	cluster_236	cluster_270	0_0_105_6_0_0_17_0_7_0	99.919	133	6097353	56.55	290	cluster_57	cluster_61	cluster_80	cluster_82	cluster_104	cluster_168	cluster_236	cluster_270
338	INSDC	293	GCA_002182065.1		Kp1	258	258	Inheritance from ST	258	Inheritance from ST	cluster_80	cluster_82	cluster_188	cluster_219	cluster_237	cluster_271	0_0_105_6_0_0_93_0_0_0	99.8983	170	5725904	57.14	291	cluster_57	cluster_61	cluster_80	cluster_82	cluster_188	cluster_219	cluster_237	cluster_271
339	INSDC	294	GCA_002182045.1		Kp1	16	16	Inheritance from ST	17	Inheritance from ST	cluster_70	cluster_174	cluster_207	cluster_220	cluster_238	cluster_272	0_0_22_27_0_0_9_1_0_0	99.4733	96	5744230	57.01	292	cluster_4	cluster_68	cluster_70	cluster_174	cluster_207	cluster_220	cluster_238	cluster_272
340	INSDC	295	GCA_002182575.1		Kp1	3586	3586	Inheritance from ST	268	Inheritance from ST	cluster_150	cluster_164	cluster_190	cluster_221	cluster_239	cluster_273	0_0_29_7_1_0_0_0_0_0	99.1275	98	5481476	57.23	293	cluster_68	cluster_121	cluster_150	cluster_164	cluster_190	cluster_221	cluster_239	cluster_273
341	INSDC	296	GCA_002182055.1		Kp1	258	258	Inheritance from ST	258	Inheritance from ST	cluster_80	cluster_82	cluster_104	cluster_222	cluster_240	cluster_274	0_0_105_6_0_0_18_0_0_0	99.9459	108	5582698	57.2	294	cluster_57	cluster_61	cluster_80	cluster_82	cluster_104	cluster_222	cluster_240	cluster_274
342	INSDC	297	GCA_002182135.1		Kp1	258	258	Inheritance from ST	258	Inheritance from ST	cluster_80	cluster_82	cluster_104	cluster_222	cluster_240	cluster_274	0_0_105_6_0_0_18_0_0_0	99.9343	102	5585934	57.2	294	cluster_57	cluster_61	cluster_80	cluster_82	cluster_104	cluster_222	cluster_240	cluster_274
343	INSDC	298	GCA_002182125.1		Kp1	258	258	Inheritance from ST	258	Inheritance from ST	cluster_80	cluster_82	cluster_104	cluster_108	cluster_241	cluster_275	0_0_105_6_0_0_17_130_0_0	99.9504	152	5859794	56.99	295	cluster_57	cluster_61	cluster_80	cluster_82	cluster_104	cluster_108	cluster_241	cluster_275
344	INSDC	299	GCA_002182145.1		Kp1	299	299	Inheritance from ST	6	Inheritance from ST	cluster_136	cluster_147	cluster_164	cluster_182	cluster_242	cluster_276	0_0_127_5_0_1_0_1_0_0	99.2107	117	5849803	56.72	296	cluster_95	cluster_115	cluster_136	cluster_147	cluster_164	cluster_182	cluster_242	cluster_276
345	INSDC	300	GCA_002182305.1		Kp1	258	258	Inheritance from ST	258	Inheritance from ST	cluster_80	cluster_82	cluster_192	cluster_223	cluster_243	cluster_277	0_0_105_6_0_0_58_0_0_0	99.8465	119	5689323	57.11	297	cluster_57	cluster_61	cluster_80	cluster_82	cluster_192	cluster_223	cluster_243	cluster_277
346	INSDC	301	GCA_002182155.1		Kp1	258	258	Inheritance from ST	258	Inheritance from ST	cluster_80	cluster_82	cluster_104	cluster_187	cluster_222	cluster_278	0_0_105_6_0_0_0_64_1_0	99.8639	89	5433703	57.27	298	cluster_57	cluster_61	cluster_80	cluster_82	cluster_104	cluster_187	cluster_222	cluster_278
347	INSDC	302	GCA_002182205.1		Kp1	219	219	Inheritance from ST	107	Inheritance from ST	cluster_119	cluster_128	cluster_143	cluster_157	cluster_244	cluster_279	0_0_80_8_0_0_0_1_0_0	99.152	79	5463794	57.17	299	cluster_38	cluster_103	cluster_119	cluster_128	cluster_143	cluster_157	cluster_244	cluster_279
348	INSDC	303	GCA_002182235.1		Kp1	327	327	Inheritance from ST	13	Inheritance from ST	cluster_151	cluster_165	cluster_193	cluster_224	cluster_245	cluster_280	0_0_98_2_5_0_0_0_1_0	99.1512	93	5524641	57.09	300	cluster_70	cluster_79	cluster_151	cluster_165	cluster_193	cluster_224	cluster_245	cluster_280
349	INSDC	304	GCA_002182215.1		Kp1	258	258	Inheritance from ST	258	Inheritance from ST	cluster_80	cluster_82	cluster_194	cluster_225	cluster_246	cluster_281	0_0_105_6_0_0_53_0_0_0	99.9146	133	5655167	57.12	301	cluster_57	cluster_61	cluster_80	cluster_82	cluster_194	cluster_225	cluster_246	cluster_281
350	INSDC	305	GCA_002182325.1		Kp1	258	258	Inheritance from ST	258	Inheritance from ST	cluster_80	cluster_82	cluster_104	cluster_109	cluster_247	cluster_282	0_0_105_6_0_0_0_42_0_0	99.8233	107	5474054	57.28	302	cluster_57	cluster_61	cluster_80	cluster_82	cluster_104	cluster_109	cluster_247	cluster_282
351	INSDC	306	GCA_002182245.1		Kp1	3587	258	Inheritance from ST	258	Inheritance from ST	cluster_80	cluster_82	cluster_195	cluster_227	cluster_248	cluster_283	0_0_105_6_0_0_52_0_0_0	99.8625	126	5452677	57.21	303	cluster_57	cluster_61	cluster_80	cluster_82	cluster_195	cluster_227	cluster_248	cluster_283
352	INSDC	307	GCA_002181005.1		Kp1	258	258	Inheritance from ST	258	Inheritance from ST	cluster_80	cluster_82	cluster_104	cluster_109	cluster_198	cluster_230	0_0_105_6_0_0_0_1_0_0	99.8496	144	5898801	56.65	249	cluster_57	cluster_61	cluster_80	cluster_82	cluster_104	cluster_109	cluster_198	cluster_230
353	INSDC	308	GCA_002181055.1		Kp1	258	258	Inheritance from ST	258	Inheritance from ST	cluster_80	cluster_82	cluster_196	cluster_228	cluster_249	cluster_284	0_0_105_6_0_1_0_0_0_0	99.8834	105	5539208	57.19	304	cluster_57	cluster_61	cluster_80	cluster_82	cluster_196	cluster_228	cluster_249	cluster_284
354	INSDC	309	GCA_002181045.1		Kp1	258	258	Inheritance from ST	258	Inheritance from ST	cluster_80	cluster_82	cluster_104	cluster_109	cluster_250	cluster_285	0_0_105_6_0_0_0_2_0_0	99.7789	155	5820944	56.98	305	cluster_57	cluster_61	cluster_80	cluster_82	cluster_104	cluster_109	cluster_250	cluster_285
355	INSDC	310	GCA_002181085.1		Kp1	258	258	Inheritance from ST	258	Inheritance from ST	cluster_80	cluster_82	cluster_104	cluster_109	cluster_198	cluster_286	0_0_105_6_0_0_0_1_1_0	99.8076	140	5960222	56.63	306	cluster_57	cluster_61	cluster_80	cluster_82	cluster_104	cluster_109	cluster_198	cluster_286
356	INSDC	311	GCA_002104255.1		Kp1	340	340	Inheritance from ST	258	Inheritance from ST	cluster_61	cluster_63	cluster_197	cluster_229	cluster_251	cluster_287	0_0_105_0_11_0_12_0_0_0	99.6907	290	5513021	57.17	307	cluster_57	cluster_67	cluster_61	cluster_63	cluster_197	cluster_229	cluster_251	cluster_287
357	INSDC	312	GCA_002181095.1		Kp1	258	258	Inheritance from ST	258	Inheritance from ST	cluster_80	cluster_82	cluster_104	cluster_230	cluster_252	cluster_288	0_0_105_6_0_0_0_92_0_0	99.8722	97	5469883	57.3	308	cluster_57	cluster_61	cluster_80	cluster_82	cluster_104	cluster_230	cluster_252	cluster_288
358	INSDC	313	GCA_002235415.1		Kp1	512	258	Inheritance from ST	258	Inheritance from ST	cluster_80	cluster_82	cluster_104	cluster_67	cluster_68	cluster_140	0_0_105_6_0_0_17_65_29_0	99.9598	154	5863335	57.02	309	cluster_57	cluster_61	cluster_80	cluster_82	cluster_104	cluster_67	cluster_68	cluster_140
359	INSDC	314	GCA_900493635.1		Kp1	268	268	Inheritance from ST	268	Inheritance from ST	cluster_152	cluster_166	cluster_199	cluster_231	cluster_253	cluster_289	0_0_29_9_12_0_0_0_0_0	99.1769	70	5564507	57.22	310	cluster_68	cluster_112	cluster_152	cluster_166	cluster_199	cluster_231	cluster_253	cluster_289
360	INSDC	315	GCA_900493765.1		Kp1	14	14	Inheritance from ST	14	Inheritance from ST	cluster_88	cluster_167	cluster_94	cluster_232	cluster_254	cluster_290	0_0_1_1_17_0_3_4_1_0	99.6858	92	5801132	56.7	311	cluster_71	cluster_81	cluster_88	cluster_167	cluster_94	cluster_232	cluster_254	cluster_290
361	INSDC	316	GCA_900493695.1		Kp1	147	147	Inheritance from ST	147	Inheritance from ST	cluster_52	cluster_54	cluster_56	cluster_57	cluster_255	cluster_291	0_0_197_0_17_0_0_1_0_0	99.1517	193	5618558	57.17	312;3730	cluster_50	cluster_51	cluster_52	cluster_54	cluster_56	cluster_57	cluster_255	cluster_291
362	INSDC	317	GCA_900493735.1		Kp1	23	23	Inheritance from ST	23	Inheritance from ST	cluster_153	cluster_168	cluster_201	cluster_233	cluster_256	cluster_292	0_0_429_0_38_0_0_0_0_0	99.9146	51	5610427	57.13	313	cluster_6	cluster_6	cluster_153	cluster_168	cluster_201	cluster_233	cluster_256	cluster_292
363	INSDC	318	GCA_900493675.1		Kp1	2557	2557	Inheritance from ST	2557	Inheritance from ST	cluster_154	cluster_169	cluster_202	cluster_234	cluster_257	cluster_293	0_0_175_0_0_0_0_0_0_0	99.1933	67	5512406	57.04	314	cluster_100	cluster_122	cluster_154	cluster_169	cluster_202	cluster_234	cluster_257	cluster_293
364	INSDC	319	GCA_900493725.1		Kp1	23	23	Inheritance from ST	23	Inheritance from ST	cluster_155	cluster_170	cluster_203	cluster_235	cluster_258	cluster_294	0_0_429_0_20_0_0_0_0_0	99.8425	46	5545562	57.25	315	cluster_6	cluster_6	cluster_155	cluster_170	cluster_203	cluster_235	cluster_258	cluster_294
365	INSDC	320	GCA_900493755.1		Kp1	469	469	Inheritance from ST	292	Inheritance from ST	cluster_156	cluster_171	cluster_204	cluster_236	cluster_259	cluster_295	0_0_250_1_0_0_0_0_0_0	99.1728	72	5392212	57.35	316	cluster_101	cluster_123	cluster_156	cluster_171	cluster_204	cluster_236	cluster_259	cluster_295
366	INSDC	321	GCA_900493685.1		Kp1	35	35	Inheritance from ST	35	Inheritance from ST	cluster_157	cluster_172	cluster_205	cluster_237	cluster_260	cluster_296	0_0_131_1_25_0_0_0_0_0	99.2446	71	5675052	56.94	317	cluster_81	cluster_96	cluster_157	cluster_172	cluster_205	cluster_237	cluster_260	cluster_296
367	INSDC	322	GCA_900493775.1		Kp1	65	65	Inheritance from ST	65	Inheritance from ST	cluster_158	cluster_173	cluster_206	cluster_238	cluster_261	cluster_297	0_0_391_0_6_0_0_0_0_0	99.8933	70	5230924	57.4	318	cluster_102	cluster_124	cluster_158	cluster_173	cluster_206	cluster_238	cluster_261	cluster_297
368	INSDC	323	GCA_900493745.1		Kp1	16	16	Inheritance from ST	17	Inheritance from ST	cluster_70	cluster_174	cluster_207	cluster_531	cluster_262	cluster_298	0_0_22_27_0_0_0_5_1_0	99.5092	46	5489042	57.31	319	cluster_4	cluster_68	cluster_70	cluster_174	cluster_207	cluster_531	cluster_262	cluster_298
369	INSDC	324	GCA_900493705.1		Kp1	15	15	Inheritance from ST	15	Inheritance from ST	cluster_68	cluster_70	cluster_78	cluster_240	cluster_263	cluster_299	0_0_0_0_2_0_0_31_0_0	99.8263	77	5598671	57.1	320	cluster_1	cluster_1	cluster_68	cluster_70	cluster_78	cluster_240	cluster_263	cluster_299
370	INSDC	325	GCA_900493665.1		Kp1	86	86	Inheritance from ST	86	Inheritance from ST	cluster_160	cluster_175	cluster_208	cluster_241	cluster_264	cluster_300	0_0_395_0_8_0_0_0_0_0	99.9771	46	5392589	57.22	321	cluster_62	cluster_69	cluster_160	cluster_175	cluster_208	cluster_241	cluster_264	cluster_300
371	INSDC	326	GCA_900493645.1		Kp1	15	15	Inheritance from ST	15	Inheritance from ST	cluster_68	cluster_70	cluster_78	cluster_240	cluster_265	cluster_301	0_0_0_0_2_0_0_34_0_0	99.8386	78	5469642	57.21	322	cluster_1	cluster_1	cluster_68	cluster_70	cluster_78	cluster_240	cluster_265	cluster_301
372	INSDC	327	GCA_900493655.1		Kp1	25	25	Inheritance from ST	25	Inheritance from ST	cluster_161	cluster_176	cluster_209	cluster_242	cluster_266	cluster_302	0_0_388_1_1_0_0_0_0_0	99.4399	48	5504177	57.2	323	cluster_99	cluster_120	cluster_161	cluster_176	cluster_209	cluster_242	cluster_266	cluster_302
373	INSDC	328	GCA_900493715.1		Kp1	35	35	Inheritance from ST	35	Inheritance from ST	cluster_162	cluster_177	cluster_210	cluster_243	cluster_267	cluster_303	0_0_131_1_38_0_0_0_0_0	99.2053	62	5649078	57.08	324	cluster_81	cluster_96	cluster_162	cluster_177	cluster_210	cluster_243	cluster_267	cluster_303
374	INSDC	329	GCA_900493845.1		Kp1	133	133	Inheritance from ST	133	Inheritance from ST	cluster_163	cluster_178	cluster_211	cluster_244	cluster_268	cluster_304	0_0_181_0_2_1_0_0_0_0	99.1632	326	5844586	56.9	325	cluster_7	cluster_126	cluster_163	cluster_178	cluster_211	cluster_244	cluster_268	cluster_304
375	INSDC	330	GCA_900493785.1		Kp1	336	17	Inheritance from ST	17	Inheritance from ST	cluster_164	cluster_179	cluster_212	cluster_245	cluster_269	cluster_305	0_0_22_24_3_0_1_0_0_0	99.5767	101	5640861	57.04	326	cluster_4	cluster_116	cluster_164	cluster_179	cluster_212	cluster_245	cluster_269	cluster_305
376	INSDC	331	GCA_900493865.1		Kp1	37	37	Inheritance from ST	37	Inheritance from ST	cluster_165	cluster_180	cluster_213	cluster_246	cluster_270	cluster_306	0_0_109_1_16_0_0_0_0_0	99.7228	111	5528568	57.16	327	cluster_5	cluster_47	cluster_165	cluster_180	cluster_213	cluster_246	cluster_270	cluster_306
377	INSDC	332	GCA_900493855.1		Kp1	277	277	Inheritance from ST	277	Inheritance from ST	cluster_166	cluster_181	cluster_214	cluster_247	cluster_271	cluster_307	0_0_193_1_3_0_0_0_0_0	99.1191	49	5214738	57.44	328	cluster_103	cluster_127	cluster_166	cluster_181	cluster_214	cluster_247	cluster_271	cluster_307
378	INSDC	333	GCA_900493815.1		Kp1	60	60	Inheritance from ST	60	Inheritance from ST	cluster_167	cluster_182	cluster_215	cluster_248	cluster_272	cluster_308	0_0_384_1_0_0_0_0_0_0	99.1456	46	5192923	57.59	329	cluster_104	cluster_128	cluster_167	cluster_182	cluster_215	cluster_248	cluster_272	cluster_308
379	INSDC	334	GCA_900493825.1		Kp1	14	14	Inheritance from ST	14	Inheritance from ST	cluster_88	cluster_167	cluster_94	cluster_232	cluster_254	cluster_309	0_0_1_1_17_0_3_4_2_0	99.7007	79	5795229	56.71	330;4289	cluster_71	cluster_81	cluster_88	cluster_167	cluster_94	cluster_232	cluster_254	cluster_309
380	INSDC	335	GCA_900493805.1		Kp1	1076	1076	Inheritance from ST	1076	Inheritance from ST	cluster_168	cluster_183	cluster_216	cluster_249	cluster_273	cluster_310	0_0_143_0_0_0_0_0_0_0	99.186	231	5743448	56.86	331	cluster_105	cluster_129	cluster_168	cluster_183	cluster_216	cluster_249	cluster_273	cluster_310
381	INSDC	336	GCA_900493875.1		Kp1	147	147	Inheritance from ST	147	Inheritance from ST	cluster_52	cluster_54	cluster_56	cluster_57	cluster_255	cluster_291	0_0_197_0_17_0_0_1_0_0	99.1687	94	5671252	57.08	312;3730	cluster_50	cluster_51	cluster_52	cluster_54	cluster_56	cluster_57	cluster_255	cluster_291
382	INSDC	337	GCA_900494155.1		Kp1	35	10006	Arbitrary	35	Inheritance from ST	cluster_169	cluster_184	cluster_217	cluster_250	cluster_274	cluster_311	0_0_131_4_0_0_0_0_0_0	99.2188	482	6285981	56.26	332	cluster_81	cluster_130	cluster_169	cluster_184	cluster_217	cluster_250	cluster_274	cluster_311
383	INSDC	338	GCA_900493795.1		Kp1	23	23	Inheritance from ST	23	Inheritance from ST	cluster_6	cluster_185	cluster_218	cluster_251	cluster_275	cluster_312	0_0_429_0_24_1_0_0_0_0	99.9647	55	5482421	57.3	333	cluster_6	cluster_6	cluster_6	cluster_185	cluster_218	cluster_251	cluster_275	cluster_312
384	INSDC	339	GCA_900493885.1		Kp1	3588	3588	Inheritance from ST	3588	Inheritance from ST	cluster_170	cluster_186	cluster_219	cluster_252	cluster_276	cluster_313	0_0_335_0_0_0_0_0_0_0	99.2157	85	5459774	57.13	334	cluster_106	cluster_131	cluster_170	cluster_186	cluster_219	cluster_252	cluster_276	cluster_313
385	INSDC	340	GCA_900493905.1		Kp1	23	23	Inheritance from ST	23	Inheritance from ST	cluster_171	cluster_187	cluster_220	cluster_253	cluster_277	cluster_314	0_0_429_0_6_0_1_0_0_0	99.8997	101	5748011	56.91	335	cluster_6	cluster_6	cluster_171	cluster_187	cluster_220	cluster_253	cluster_277	cluster_314
386	INSDC	341	GCA_900493945.1		Kp1	17	17	Inheritance from ST	17	Inheritance from ST	cluster_172	cluster_188	cluster_221	cluster_254	cluster_278	cluster_315	0_0_22_24_20_0_0_0_0_0	99.6496	51	5233409	57.53	336	cluster_4	cluster_116	cluster_172	cluster_188	cluster_221	cluster_254	cluster_278	cluster_315
387	INSDC	342	GCA_900493965.1		Kp1	23	23	Inheritance from ST	23	Inheritance from ST	cluster_173	cluster_189	cluster_222	cluster_255	cluster_279	cluster_316	0_0_429_0_1_0_0_0_0_0	99.8798	59	5679662	57.04	337	cluster_6	cluster_6	cluster_173	cluster_189	cluster_222	cluster_255	cluster_279	cluster_316
388	INSDC	343	GCA_900493975.1		Kp1	23	23	Inheritance from ST	23	Inheritance from ST	cluster_174	cluster_190	cluster_223	cluster_256	cluster_280	cluster_317	0_0_429_0_32_0_0_0_0_0	99.9024	140	5602445	57.2	338	cluster_6	cluster_6	cluster_174	cluster_190	cluster_223	cluster_256	cluster_280	cluster_317
389	INSDC	344	GCA_900494585.1		Kp1	15	15	Inheritance from ST	15	Inheritance from ST	cluster_175	cluster_191	cluster_224	cluster_257	cluster_281	cluster_318	0_0_0_0_25_0_0_0_0_0	99.7697	92	5579226	57.15	339	cluster_1	cluster_1	cluster_175	cluster_191	cluster_224	cluster_257	cluster_281	cluster_318
390	INSDC	345	GCA_900493935.1		Kp1	29	711	Inheritance from ST	29	Inheritance from ST	cluster_176	cluster_192	cluster_225	cluster_258	cluster_282	cluster_319	0_0_137_11_10_0_0_0_0_0	99.17	58	5576123	57.1	340	cluster_61	cluster_66	cluster_176	cluster_192	cluster_225	cluster_258	cluster_282	cluster_319
391	INSDC	346	GCA_900494525.1		Kp1	37	10226	Arbitrary	37	Inheritance from ST	cluster_177	cluster_193	cluster_226	cluster_259	cluster_283	cluster_320	0_0_109_32_3_0_0_0_0_0	99.5381	65	5496014	57.1	341	cluster_5	cluster_132	cluster_177	cluster_193	cluster_226	cluster_259	cluster_283	cluster_320
392	INSDC	347	GCA_900494535.1		Kp1	11	340	Inheritance from ST	258	Inheritance from ST	cluster_73	cluster_75	cluster_227	cluster_260	cluster_284	cluster_321	0_0_105_0_3_0_13_0_0_0	99.6471	63	5485705	57.29	342	cluster_57	cluster_67	cluster_73	cluster_75	cluster_227	cluster_260	cluster_284	cluster_321
393	INSDC	348	GCA_900494725.1		Kp1	1779	37	Inheritance from ST	37	Inheritance from ST	cluster_178	cluster_195	cluster_228	cluster_261	cluster_285	cluster_322	0_0_109_1_12_0_0_0_0_0	99.6238	49	5262291	57.47	343	cluster_5	cluster_47	cluster_178	cluster_195	cluster_228	cluster_261	cluster_285	cluster_322
394	INSDC	349	GCA_900493985.1		Kp1	147	147	Inheritance from ST	147	Inheritance from ST	cluster_52	cluster_54	cluster_56	cluster_57	cluster_255	cluster_323	0_0_197_0_17_0_0_1_1_0	99.1314	73	5579765	57.16	344	cluster_50	cluster_51	cluster_52	cluster_54	cluster_56	cluster_57	cluster_255	cluster_323
395	INSDC	350	GCA_900493955.1		Kp1	15	15	Inheritance from ST	15	Inheritance from ST	cluster_175	cluster_191	cluster_224	cluster_257	cluster_281	cluster_318	0_0_0_0_25_0_0_0_0_0	99.8161	153	5615038	57.06	339	cluster_1	cluster_1	cluster_175	cluster_191	cluster_224	cluster_257	cluster_281	cluster_318
396	INSDC	351	GCA_900493915.1		Kp1	268	268	Inheritance from ST	268	Inheritance from ST	cluster_179	cluster_196	cluster_229	cluster_262	cluster_286	cluster_324	0_0_29_9_9_0_0_0_0_0	99.1424	53	5352631	57.44	345	cluster_68	cluster_112	cluster_179	cluster_196	cluster_229	cluster_262	cluster_286	cluster_324
397	INSDC	352	GCA_900493895.1		Kp1	110	110	Inheritance from ST	383	Inheritance from ST	cluster_180	cluster_197	cluster_230	cluster_263	cluster_287	cluster_325	0_0_87_1_0_0_0_0_0_0	99.056	83	5777241	56.83	346	cluster_47	cluster_133	cluster_180	cluster_197	cluster_230	cluster_263	cluster_287	cluster_325
398	INSDC	353	GCA_900494655.1		Kp1	874	874	Inheritance from ST	874	Inheritance from ST	cluster_181	cluster_198	cluster_231	cluster_264	cluster_288	cluster_326	0_0_124_0_1_0_0_0_0_0	99.1068	86	5605217	57.03	347	cluster_109	cluster_134	cluster_181	cluster_198	cluster_231	cluster_264	cluster_288	cluster_326
399	INSDC	354	GCA_900494755.1		Kp1	16	16	Inheritance from ST	17	Inheritance from ST	cluster_70	cluster_174	cluster_74	cluster_265	cluster_289	cluster_327	0_0_22_27_0_0_18_0_0_0	99.435	273	5657667	57.08	348	cluster_4	cluster_68	cluster_70	cluster_174	cluster_74	cluster_265	cluster_289	cluster_327
400	INSDC	355	GCA_900494635.1		Kp1	14	14	Inheritance from ST	14	Inheritance from ST	cluster_88	cluster_167	cluster_94	cluster_232	cluster_254	cluster_328	0_0_1_1_17_0_3_4_3_0	99.6791	71	5705097	56.87	349	cluster_71	cluster_81	cluster_88	cluster_167	cluster_94	cluster_232	cluster_254	cluster_328
401	INSDC	356	GCA_900494685.1		Kp1	29	711	Inheritance from ST	29	Inheritance from ST	cluster_182	cluster_199	cluster_232	cluster_266	cluster_290	cluster_329	0_0_137_11_3_0_2_0_0_0	99.2197	45	5416579	57.26	350	cluster_61	cluster_66	cluster_182	cluster_199	cluster_232	cluster_266	cluster_290	cluster_329
402	INSDC	357	GCA_900494675.1		Kp1	1545	1545	Inheritance from ST	1545	Inheritance from ST	cluster_183	cluster_200	cluster_233	cluster_267	cluster_291	cluster_330	0_0_286_0_0_0_0_0_0_0	99.1499	48	5402581	57.2	351	cluster_110	cluster_135	cluster_183	cluster_200	cluster_233	cluster_267	cluster_291	cluster_330
403	INSDC	358	GCA_900494745.1		Kp1	147	147	Inheritance from ST	147	Inheritance from ST	cluster_52	cluster_54	cluster_56	cluster_57	cluster_255	cluster_291	0_0_197_0_17_0_0_1_0_0	99.1452	77	5577575	57.21	312;3730	cluster_50	cluster_51	cluster_52	cluster_54	cluster_56	cluster_57	cluster_255	cluster_291
404	INSDC	359	GCA_900494615.1		Kp1	147	147	Inheritance from ST	147	Inheritance from ST	cluster_52	cluster_54	cluster_56	cluster_57	cluster_255	cluster_331	0_0_197_0_17_0_0_1_2_0	99.1696	62	5629691	57.12	352	cluster_50	cluster_51	cluster_52	cluster_54	cluster_56	cluster_57	cluster_255	cluster_331
405	INSDC	360	GCA_900494605.1		Kp1	45	10021	Arbitrary	45	Inheritance from ST	cluster_184	cluster_201	cluster_234	cluster_268	cluster_292	cluster_332	0_0_158_10_1_0_1_0_0_0	99.6006	44	5522846	57.23	353	cluster_90	cluster_136	cluster_184	cluster_201	cluster_234	cluster_268	cluster_292	cluster_332
406	INSDC	361	GCA_900494715.1		Kp1	252	10214	Arbitrary	252	Inheritance from ST	cluster_185	cluster_202	cluster_235	cluster_269	cluster_293	cluster_333	0_0_94_3_0_0_0_0_0_0	99.1396	102	5501174	57.17	354	cluster_43	cluster_137	cluster_185	cluster_202	cluster_235	cluster_269	cluster_293	cluster_333
407	INSDC	362	GCA_900494005.1		Kp1	86	86	Inheritance from ST	86	Inheritance from ST	cluster_186	cluster_203	cluster_236	cluster_270	cluster_294	cluster_334	0_0_395_0_15_0_0_0_0_0	99.9698	76	5374412	57.36	355	cluster_62	cluster_69	cluster_186	cluster_203	cluster_236	cluster_270	cluster_294	cluster_334
408	INSDC	363	GCA_900493995.1		Kp1	20	20	Inheritance from ST	17	Inheritance from ST	cluster_187	cluster_204	cluster_237	cluster_271	cluster_295	cluster_335	0_0_22_2_17_0_0_0_0_0	99.5837	182	5716859	56.69	356	cluster_4	cluster_138	cluster_187	cluster_204	cluster_237	cluster_271	cluster_295	cluster_335
409	INSDC	364	GCA_900493925.1		Kp1	16	16	Inheritance from ST	17	Inheritance from ST	cluster_70	cluster_174	cluster_207	cluster_531	cluster_262	cluster_336	0_0_22_27_0_0_0_5_2_0	99.4863	58	5544944	57.25	357	cluster_4	cluster_68	cluster_70	cluster_174	cluster_207	cluster_531	cluster_262	cluster_336
410	INSDC	365	GCA_900494595.1		Kp1	231	231	Inheritance from ST	231	Inheritance from ST	cluster_50	cluster_205	cluster_238	cluster_272	cluster_297	cluster_337	0_0_88_0_0_5_0_0_0_0	99.1318	127	5577602	56.97	358	cluster_48	cluster_49	cluster_50	cluster_205	cluster_238	cluster_272	cluster_297	cluster_337
411	INSDC	366	GCA_900494045.1		Kp1	111	111	Inheritance from ST	111	Inheritance from ST	cluster_188	cluster_206	cluster_239	cluster_273	cluster_298	cluster_338	0_0_221_1_5_0_0_0_0_0	99.1138	83	5524056	56.94	359	cluster_91	cluster_108	cluster_188	cluster_206	cluster_239	cluster_273	cluster_298	cluster_338
412	INSDC	367	GCA_900494625.1		Kp1	3589	420	Inheritance from ST	420	Inheritance from ST	cluster_189	cluster_207	cluster_240	cluster_274	cluster_299	cluster_339	0_0_182_0_5_0_0_0_0_0	99.1601	110	5513243	57.21	360	cluster_111	cluster_139	cluster_189	cluster_207	cluster_240	cluster_274	cluster_299	cluster_339
413	INSDC	368	GCA_900494015.1		Kp1	16	16	Inheritance from ST	17	Inheritance from ST	cluster_70	cluster_174	cluster_241	cluster_275	cluster_300	cluster_340	0_0_22_27_0_0_17_0_0_0	99.4704	107	5610873	57.13	361;4294	cluster_4	cluster_68	cluster_70	cluster_174	cluster_241	cluster_275	cluster_300	cluster_340
414	INSDC	369	GCA_900494505.1		Kp1	16	16	Inheritance from ST	17	Inheritance from ST	cluster_70	cluster_174	cluster_74	cluster_265	cluster_289	cluster_327	0_0_22_27_0_0_18_0_0_0	99.4117	65	5603398	57.12	348;8299	cluster_4	cluster_68	cluster_70	cluster_174	cluster_74	cluster_265	cluster_289	cluster_327
415	INSDC	370	GCA_900494095.1		Kp1	147	147	Inheritance from ST	147	Inheritance from ST	cluster_52	cluster_54	cluster_56	cluster_57	cluster_255	cluster_341	0_0_197_0_17_0_0_1_3_0	99.1865	79	5590543	57.14	362	cluster_50	cluster_51	cluster_52	cluster_54	cluster_56	cluster_57	cluster_255	cluster_341
416	INSDC	371	GCA_900494735.1		Kp1	37	37	Inheritance from ST	37	Inheritance from ST	cluster_190	cluster_208	cluster_242	cluster_276	cluster_301	cluster_342	0_0_109_1_27_0_0_0_0_0	99.6885	101	5485260	57.14	363	cluster_5	cluster_47	cluster_190	cluster_208	cluster_242	cluster_276	cluster_301	cluster_342
417	INSDC	372	GCA_900494545.1		Kp1	592	592	Inheritance from ST	34	Inheritance from ST	cluster_191	cluster_209	cluster_243	cluster_277	cluster_302	cluster_343	0_0_13_12_1_0_0_0_0_0	99.1858	69	5247179	57.46	364	cluster_112	cluster_141	cluster_191	cluster_209	cluster_243	cluster_277	cluster_302	cluster_343
418	INSDC	373	GCA_900494575.1		Kp1	375	375	Inheritance from ST	375	Inheritance from ST	cluster_192	cluster_210	cluster_244	cluster_278	cluster_303	cluster_344	0_0_390_0_3_0_0_0_0_0	99.8891	65	5464253	57.29	365	cluster_41	cluster_41	cluster_192	cluster_210	cluster_244	cluster_278	cluster_303	cluster_344
419	INSDC	374	GCA_900494085.1		Kp1	2426	661	Inheritance from ST	661	Inheritance from ST	cluster_193	cluster_211	cluster_245	cluster_279	cluster_304	cluster_345	0_0_122_0_14_0_0_0_0_0	99.1403	58	5570515	57.03	366	cluster_113	cluster_142	cluster_193	cluster_211	cluster_245	cluster_279	cluster_304	cluster_345
420	INSDC	375	GCA_900494125.1		Kp1	23	23	Inheritance from ST	23	Inheritance from ST	cluster_194	cluster_212	cluster_246	cluster_280	cluster_305	cluster_346	0_0_429_0_15_0_0_0_0_0	99.8919	51	5683426	57.03	367	cluster_6	cluster_6	cluster_194	cluster_212	cluster_246	cluster_280	cluster_305	cluster_346
421	INSDC	376	GCA_900494055.1		Kp1	23	23	Inheritance from ST	23	Inheritance from ST	cluster_195	cluster_213	cluster_247	cluster_281	cluster_306	cluster_347	0_0_429_0_17_0_0_0_0_0	99.893	66	5678536	57.07	368	cluster_6	cluster_6	cluster_195	cluster_213	cluster_247	cluster_281	cluster_306	cluster_347
422	INSDC	377	GCA_900494135.1		Kp4	3590	3590	Inheritance from ST	3590	Inheritance from ST	cluster_196	cluster_214	cluster_248	cluster_282	cluster_307	cluster_348	2_1_35_0_0_0_0_0_0_0	99.1648	66	5467393	57.64	369	cluster_114	cluster_143	cluster_196	cluster_214	cluster_248	cluster_282	cluster_307	cluster_348
423	INSDC	378	GCA_900494075.1		Kp1	37	10197	Arbitrary	37	Inheritance from ST	cluster_197	cluster_215	cluster_249	cluster_283	cluster_308	cluster_349	0_0_109_26_3_0_0_0_0_0	99.616	48	5509059	57.06	370	cluster_5	cluster_144	cluster_197	cluster_215	cluster_249	cluster_283	cluster_308	cluster_349
424	INSDC	379	GCA_900494115.1		Kp1	791	791	Inheritance from ST	1496	Inheritance from ST	cluster_198	cluster_216	cluster_250	cluster_284	cluster_309	cluster_350	0_0_292_1_1_0_0_0_0_0	99.1763	59	5487728	57.24	371	cluster_115	cluster_145	cluster_198	cluster_216	cluster_250	cluster_284	cluster_309	cluster_350
425	INSDC	380	GCA_900494035.1		Kp1	661	661	Inheritance from ST	661	Inheritance from ST	cluster_199	cluster_217	cluster_251	cluster_285	cluster_310	cluster_351	0_0_122_0_0_0_0_0_0_0	99.2164	46	5391773	57.39	372	cluster_113	cluster_142	cluster_199	cluster_217	cluster_251	cluster_285	cluster_310	cluster_351
426	INSDC	381	GCA_900494025.1		Kp1	23	23	Inheritance from ST	23	Inheritance from ST	cluster_200	cluster_218	cluster_252	cluster_286	cluster_311	cluster_352	0_0_429_0_11_0_0_0_0_0	99.898	50	5684598	57.1	373	cluster_6	cluster_6	cluster_200	cluster_218	cluster_252	cluster_286	cluster_311	cluster_352
427	INSDC	382	GCA_900494065.1		Kp1	11	340	Inheritance from ST	258	Inheritance from ST	cluster_101	cluster_104	cluster_253	cluster_120	cluster_312	cluster_353	0_0_105_0_9_0_0_0_1_0	99.6699	82	5540409	57.27	374	cluster_57	cluster_67	cluster_101	cluster_104	cluster_253	cluster_120	cluster_312	cluster_353
428	INSDC	383	GCA_900494105.1		Kp1	147	147	Inheritance from ST	147	Inheritance from ST	cluster_52	cluster_54	cluster_56	cluster_57	cluster_255	cluster_331	0_0_197_0_17_0_0_1_2_0	99.1586	81	5597811	57.14	352	cluster_50	cluster_51	cluster_52	cluster_54	cluster_56	cluster_57	cluster_255	cluster_331
429	INSDC	384	GCA_900494145.1		Kp1	3591	3591	Inheritance from ST	3591	Inheritance from ST	cluster_201	cluster_219	cluster_254	cluster_288	cluster_313	cluster_354	0_0_332_0_0_0_0_0_0_0	99.1789	39	5281516	57.41	375	cluster_116	cluster_146	cluster_201	cluster_219	cluster_254	cluster_288	cluster_313	cluster_354
430	INSDC	385	GCA_900494245.1		Kp1	784	784	Inheritance from ST	784	Inheritance from ST	cluster_202	cluster_220	cluster_255	cluster_289	cluster_314	cluster_355	0_0_21_0_2_0_0_0_0_0	99.3727	45	5319507	57.34	376	cluster_117	cluster_147	cluster_202	cluster_220	cluster_255	cluster_289	cluster_314	cluster_355
431	INSDC	386	GCA_900494165.1		Kp1	353	353	Inheritance from ST	353	Inheritance from ST	cluster_203	cluster_221	cluster_256	cluster_290	cluster_315	cluster_356	0_0_111_0_2_0_0_0_0_0	99.5115	56	5414813	57.26	377	cluster_118	cluster_148	cluster_203	cluster_221	cluster_256	cluster_290	cluster_315	cluster_356
432	INSDC	387	GCA_900494195.1		Kp1	16	16	Inheritance from ST	17	Inheritance from ST	cluster_70	cluster_174	cluster_74	cluster_265	cluster_289	cluster_357	0_0_22_27_0_0_18_0_1_0	99.4493	292	5662929	57.05	378	cluster_4	cluster_68	cluster_70	cluster_174	cluster_74	cluster_265	cluster_289	cluster_357
433	INSDC	388	GCA_900494175.1		Kp1	45	45	Inheritance from ST	45	Inheritance from ST	cluster_204	cluster_222	cluster_257	cluster_291	cluster_316	cluster_358	0_0_158_8_9_0_0_1_0_0	99.6461	96	5698263	57.01	379	cluster_90	cluster_107	cluster_204	cluster_222	cluster_257	cluster_291	cluster_316	cluster_358
434	INSDC	389	GCA_900494225.1		Kp1	3592	3592	Inheritance from ST	34	Inheritance from ST	cluster_205	cluster_223	cluster_258	cluster_292	cluster_317	cluster_359	0_0_13_17_0_0_0_0_0_0	99.1672	244	5467144	57.08	380	cluster_112	cluster_149	cluster_205	cluster_223	cluster_258	cluster_292	cluster_317	cluster_359
435	INSDC	390	GCA_900494185.1		Kp1	420	420	Inheritance from ST	420	Inheritance from ST	cluster_206	cluster_224	cluster_259	cluster_293	cluster_318	cluster_360	0_0_182_0_3_0_0_0_0_0	99.194	84	5623007	56.91	381	cluster_111	cluster_139	cluster_206	cluster_224	cluster_259	cluster_293	cluster_318	cluster_360
436	INSDC	391	GCA_900494205.1		Kp1	530	530	Inheritance from ST	530	Inheritance from ST	cluster_207	cluster_225	cluster_260	cluster_294	cluster_319	cluster_361	0_0_355_0_1_0_0_0_0_0	99.1618	51	5311185	57.24	382	cluster_120	cluster_150	cluster_207	cluster_225	cluster_260	cluster_294	cluster_319	cluster_361
437	INSDC	392	GCA_900494485.1	Hybrid	Kp1	2948											0_0_105_17_0_0_0_0_0_0	99.2421	546	5564302	56.99	5317	cluster_57	cluster_1177	cluster_2139	cluster_2402	cluster_2866	cluster_3472	cluster_3988	cluster_4904
438	INSDC	393	GCA_900494215.1		Kp1	231	231	Inheritance from ST	231	Inheritance from ST	cluster_50	cluster_127	cluster_141	cluster_295	cluster_320	cluster_362	0_0_88_0_0_0_1_0_0_0	99.112	590	5658977	56.88	383;4293	cluster_48	cluster_49	cluster_50	cluster_127	cluster_141	cluster_295	cluster_320	cluster_362
439	INSDC	394	GCA_900494315.1		Kp1	656	10130	Arbitrary	1	Inheritance from ST	cluster_208	cluster_226	cluster_262	cluster_296	cluster_321	cluster_363	0_0_126_2_0_0_0_0_0_0	99.1426	94	5526332	57.14	384	cluster_121	cluster_151	cluster_208	cluster_226	cluster_262	cluster_296	cluster_321	cluster_363
440	INSDC	395	GCA_900494375.1		Kp1	14	14	Inheritance from ST	14	Inheritance from ST	cluster_88	cluster_167	cluster_94	cluster_232	cluster_322	cluster_364	0_0_1_1_17_0_3_5_0_0	99.6945	84	5794469	56.7	385	cluster_71	cluster_81	cluster_88	cluster_167	cluster_94	cluster_232	cluster_322	cluster_364
441	INSDC	396	GCA_900494335.1		Kp1	420	420	Inheritance from ST	420	Inheritance from ST	cluster_209	cluster_227	cluster_263	cluster_297	cluster_323	cluster_365	0_0_182_0_0_0_1_0_0_0	99.1353	83	5544156	57.12	386	cluster_111	cluster_139	cluster_209	cluster_227	cluster_263	cluster_297	cluster_323	cluster_365
442	INSDC	397	GCA_900494295.1		Kp1	65	65	Inheritance from ST	65	Inheritance from ST	cluster_210	cluster_228	cluster_264	cluster_298	cluster_324	cluster_366	0_0_391_0_0_0_0_0_0_0	99.9359	79	5606983	56.84	387	cluster_102	cluster_124	cluster_210	cluster_228	cluster_264	cluster_298	cluster_324	cluster_366
443	INSDC	398	GCA_900494345.1		Kp1	15	15	Inheritance from ST	15	Inheritance from ST	cluster_211	cluster_229	cluster_265	cluster_299	cluster_325	cluster_367	0_0_0_0_21_0_0_0_0_0	99.6808	86	5542879	57.2	388	cluster_1	cluster_1	cluster_211	cluster_229	cluster_265	cluster_299	cluster_325	cluster_367
444	INSDC	399	GCA_900494265.1		Kp3	285	10002	Arbitrary	285	Inheritance from ST	cluster_212	cluster_230	cluster_266	cluster_300	cluster_326	cluster_368	1_0_104_0_0_0_0_0_0_0	99.0791	40	5612058	57.16	389	cluster_122	cluster_152	cluster_212	cluster_230	cluster_266	cluster_300	cluster_326	cluster_368
445	INSDC	400	GCA_900494305.1		Kp1	3593	3593	Inheritance from ST	3593	Inheritance from ST	cluster_213	cluster_231	cluster_267	cluster_301	cluster_327	cluster_369	0_0_270_0_0_0_0_0_0_0	99.2047	42	5093027	57.75	390	cluster_123	cluster_153	cluster_213	cluster_231	cluster_267	cluster_301	cluster_327	cluster_369
446	INSDC	401	GCA_900494275.1		Kp1	8	8	Inheritance from ST	8	Inheritance from ST	cluster_214	cluster_232	cluster_268	cluster_302	cluster_328	cluster_370	0_0_47_0_4_0_0_0_0_0	99.1244	257	5771810	56.82	391	cluster_124	cluster_154	cluster_214	cluster_232	cluster_268	cluster_302	cluster_328	cluster_370
447	INSDC	402	GCA_900494255.1		Kp1	11	340	Inheritance from ST	258	Inheritance from ST	cluster_101	cluster_104	cluster_253	cluster_120	cluster_329	cluster_371	0_0_105_0_9_0_0_12_0_0	99.6717	65	5556690	57.16	392	cluster_57	cluster_67	cluster_101	cluster_104	cluster_253	cluster_120	cluster_329	cluster_371
448	INSDC	403	GCA_900494285.1		Kp1	76	76	Inheritance from ST	76	Inheritance from ST	cluster_215	cluster_233	cluster_269	cluster_304	cluster_330	cluster_372	0_0_46_1_3_0_0_0_0_0	99.2425	53	5252527	57.48	393	cluster_52	cluster_54	cluster_215	cluster_233	cluster_269	cluster_304	cluster_330	cluster_372
449	INSDC	404	GCA_900494325.1		Kp1	323	323	Inheritance from ST	323	Inheritance from ST	cluster_216	cluster_234	cluster_1860	cluster_305	cluster_331	cluster_373	0_0_363_1_2_1_0_1_0_0	99.1214	88	5590770	57.02	394	cluster_89	cluster_106	cluster_216	cluster_234	cluster_1860	cluster_305	cluster_331	cluster_373
450	INSDC	405	GCA_900494365.1		Kp1	15	15	Inheritance from ST	15	Inheritance from ST	cluster_68	cluster_70	cluster_78	cluster_240	cluster_263	cluster_299	0_0_0_0_2_0_0_31_0_0	99.8145	63	5565833	57.12	320;8298	cluster_1	cluster_1	cluster_68	cluster_70	cluster_78	cluster_240	cluster_263	cluster_299
451	INSDC	406	GCA_900493255.1		Kp1	659	659	Inheritance from ST	659	Inheritance from ST	cluster_217	cluster_235	cluster_271	cluster_306	cluster_332	cluster_374	0_0_155_0_0_0_0_0_0_0	99.1664	21	5382524	57.26	395	cluster_125	cluster_155	cluster_217	cluster_235	cluster_271	cluster_306	cluster_332	cluster_374
452	INSDC	407	GCA_900493305.1		Kp1	147	147	Inheritance from ST	147	Inheritance from ST	cluster_52	cluster_54	cluster_56	cluster_57	cluster_255	cluster_291	0_0_197_0_17_0_0_1_0_0	99.1624	65	5668614	57.04	312;3730	cluster_50	cluster_51	cluster_52	cluster_54	cluster_56	cluster_57	cluster_255	cluster_291
453	INSDC	408	GCA_900493325.1		Kp1	661	661	Inheritance from ST	661	Inheritance from ST	cluster_218	cluster_236	cluster_272	cluster_307	cluster_333	cluster_375	0_0_122_0_5_0_0_0_0_0	99.1869	32	5211355	57.5	396	cluster_113	cluster_142	cluster_218	cluster_236	cluster_272	cluster_307	cluster_333	cluster_375
454	INSDC	409	GCA_900493315.1		Kp1	65	65	Inheritance from ST	65	Inheritance from ST	cluster_210	cluster_237	cluster_273	cluster_308	cluster_334	cluster_376	0_0_391_0_0_3_0_0_0_0	99.9509	47	5540746	56.94	397	cluster_102	cluster_124	cluster_210	cluster_237	cluster_273	cluster_308	cluster_334	cluster_376
455	INSDC	410	GCA_900493345.1		Kp1	323	323	Inheritance from ST	323	Inheritance from ST	cluster_219	cluster_238	cluster_274	cluster_309	cluster_335	cluster_377	0_0_363_1_3_0_0_0_0_0	99.1109	55	5542117	57.27	398	cluster_89	cluster_106	cluster_219	cluster_238	cluster_274	cluster_309	cluster_335	cluster_377
456	INSDC	411	GCA_900493355.1		Kp1	36	10111	Arbitrary	268	Inheritance from ST	cluster_220	cluster_239	cluster_275	cluster_310	cluster_336	cluster_378	0_0_29_6_5_0_0_0_0_0	99.1305	82	5374532	57.33	399	cluster_68	cluster_156	cluster_220	cluster_239	cluster_275	cluster_310	cluster_336	cluster_378
457	INSDC	412	GCA_900493405.1		Kp1	15	15	Inheritance from ST	15	Inheritance from ST	cluster_68	cluster_70	cluster_78	cluster_166	cluster_337	cluster_379	0_0_0_0_2_0_0_9_0_0	99.8321	58	5448281	57.3	400	cluster_1	cluster_1	cluster_68	cluster_70	cluster_78	cluster_166	cluster_337	cluster_379
458	INSDC	413	GCA_900493375.1		Kp1	147	147	Inheritance from ST	147	Inheritance from ST	cluster_221	cluster_240	cluster_276	cluster_312	cluster_338	cluster_380	0_0_197_0_18_0_0_0_0_0	99.0965	100	5511914	57.24	401	cluster_50	cluster_51	cluster_221	cluster_240	cluster_276	cluster_312	cluster_338	cluster_380
459	INSDC	414	GCA_900493435.1		Kp1	15	15	Inheritance from ST	15	Inheritance from ST	cluster_68	cluster_70	cluster_124	cluster_313	cluster_339	cluster_381	0_0_0_0_2_0_37_0_0_0	99.8136	71	5605105	57.11	402	cluster_1	cluster_1	cluster_68	cluster_70	cluster_124	cluster_313	cluster_339	cluster_381
460	INSDC	415	GCA_900493465.1		Kp1	29	10099	Arbitrary	29	Inheritance from ST	cluster_222	cluster_241	cluster_277	cluster_314	cluster_340	cluster_382	0_0_137_6_0_0_0_1_0_0	99.1984	40	5355752	57.31	403	cluster_61	cluster_157	cluster_222	cluster_241	cluster_277	cluster_314	cluster_340	cluster_382
461	INSDC	416	GCA_900493485.1		Kp4	3594	3594	Inheritance from ST	3594	Inheritance from ST	cluster_223	cluster_242	cluster_278	cluster_315	cluster_341	cluster_383	2_1_31_0_0_0_0_0_0_0	99.1878	46	5236861	57.93	404	cluster_126	cluster_158	cluster_223	cluster_242	cluster_278	cluster_315	cluster_341	cluster_383
462	INSDC	417	GCA_900493385.1		Kp4	3595	3595	Inheritance from ST	3595	Inheritance from ST	cluster_224	cluster_243	cluster_279	cluster_316	cluster_342	cluster_384	2_1_45_0_0_0_0_0_0_0	99.1307	39	5375483	57.73	405	cluster_127	cluster_159	cluster_224	cluster_243	cluster_279	cluster_316	cluster_342	cluster_384
463	INSDC	418	GCA_900493615.1		Kp1	231	231	Inheritance from ST	231	Inheritance from ST	cluster_50	cluster_244	cluster_280	cluster_317	cluster_343	cluster_385	0_0_88_0_0_6_0_0_0_0	99.1099	60	5617569	57.01	406	cluster_48	cluster_49	cluster_50	cluster_244	cluster_280	cluster_317	cluster_343	cluster_385
464	INSDC	419	GCA_900493525.1		Kp1	147	147	Inheritance from ST	147	Inheritance from ST	cluster_225	cluster_245	cluster_281	cluster_318	cluster_344	cluster_386	0_0_197_0_10_0_0_0_0_0	99.0865	179	5565797	57.07	407	cluster_50	cluster_51	cluster_225	cluster_245	cluster_281	cluster_318	cluster_344	cluster_386
465	INSDC	420	GCA_900493555.1		Kp1	147	147	Inheritance from ST	147	Inheritance from ST	cluster_225	cluster_245	cluster_281	cluster_318	cluster_344	cluster_386	0_0_197_0_10_0_0_0_0_0	99.0421	132	5454281	57.22	407	cluster_50	cluster_51	cluster_225	cluster_245	cluster_281	cluster_318	cluster_344	cluster_386
466	INSDC	421	GCA_900493415.1		Kp1	17	17	Inheritance from ST	17	Inheritance from ST	cluster_226	cluster_246	cluster_282	cluster_319	cluster_345	cluster_387	0_0_22_24_18_0_0_0_0_0	99.5719	37	5574824	57.13	408	cluster_4	cluster_116	cluster_226	cluster_246	cluster_282	cluster_319	cluster_345	cluster_387
467	INSDC	422	GCA_900493515.1		Kp1	3596	3596	Inheritance from ST	3596	Inheritance from ST	cluster_227	cluster_247	cluster_283	cluster_320	cluster_346	cluster_388	0_0_150_0_0_0_0_0_0_0	99.1845	56	5221206	57.39	409	cluster_128	cluster_160	cluster_227	cluster_247	cluster_283	cluster_320	cluster_346	cluster_388
468	INSDC	423	GCA_900493425.1		Kp1	16	16	Inheritance from ST	17	Inheritance from ST	cluster_70	cluster_174	cluster_207	cluster_531	cluster_347	cluster_389	0_0_22_27_0_0_0_6_0_0	99.5878	30	5233348	57.56	410	cluster_4	cluster_68	cluster_70	cluster_174	cluster_207	cluster_531	cluster_347	cluster_389
469	INSDC	424	GCA_900493445.1		Kp1	17	1123	Inheritance from ST	17	Inheritance from ST	cluster_228	cluster_248	cluster_284	cluster_322	cluster_348	cluster_390	0_0_22_12_3_0_0_0_0_0	99.806	22	5138463	57.62	411	cluster_4	cluster_4	cluster_228	cluster_248	cluster_284	cluster_322	cluster_348	cluster_390
470	INSDC	425	GCA_900493455.1		Kp1	14	14	Inheritance from ST	14	Inheritance from ST	cluster_229	cluster_249	cluster_285	cluster_323	cluster_349	cluster_391	0_0_1_1_27_0_0_0_0_0	99.8873	48	5378751	57.41	412	cluster_71	cluster_81	cluster_229	cluster_249	cluster_285	cluster_323	cluster_349	cluster_391
471	INSDC	426	GCA_900493545.1		Kp1	17	1123	Inheritance from ST	17	Inheritance from ST	cluster_230	cluster_250	cluster_286	cluster_324	cluster_350	cluster_392	0_0_22_12_13_0_0_0_0_0	99.5958	67	5584086	57.17	413	cluster_4	cluster_4	cluster_230	cluster_250	cluster_286	cluster_324	cluster_350	cluster_392
472	INSDC	427	GCA_900493475.1		Kp1	2434	2434	Inheritance from ST	2434	Inheritance from ST	cluster_231	cluster_251	cluster_287	cluster_325	cluster_351	cluster_393	0_0_172_0_0_0_0_0_0_0	99.294	42	5173668	57.53	414	cluster_129	cluster_162	cluster_231	cluster_251	cluster_287	cluster_325	cluster_351	cluster_393
473	INSDC	428	GCA_900492895.1		Kp1	14	14	Inheritance from ST	14	Inheritance from ST	cluster_229	cluster_249	cluster_285	cluster_323	cluster_349	cluster_391	0_0_1_1_27_0_0_0_0_0	99.9166	36	5371731	57.46	412	cluster_71	cluster_81	cluster_229	cluster_249	cluster_285	cluster_323	cluster_349	cluster_391
474	INSDC	429	GCA_900492775.1		Kp1	420	420	Inheritance from ST	420	Inheritance from ST	cluster_209	cluster_227	cluster_288	cluster_326	cluster_352	cluster_394	0_0_182_0_0_0_0_0_0_0	99.1677	59	5648298	57	415	cluster_111	cluster_139	cluster_209	cluster_227	cluster_288	cluster_326	cluster_352	cluster_394
475	INSDC	430	GCA_900494355.1		Kp1	17	17	Inheritance from ST	17	Inheritance from ST	cluster_226	cluster_246	cluster_289	cluster_327	cluster_353	cluster_395	0_0_22_24_18_0_1_0_0_0	99.7042	60	5603382	57.08	416	cluster_4	cluster_116	cluster_226	cluster_246	cluster_289	cluster_327	cluster_353	cluster_395
476	INSDC	431	GCA_900492765.1		Kp1	3597	3597	Inheritance from ST	3597	Inheritance from ST	cluster_232	cluster_252	cluster_290	cluster_328	cluster_354	cluster_396	0_0_319_0_0_0_0_0_0_0	99.12	26	5569110	57.02	417	cluster_130	cluster_163	cluster_232	cluster_252	cluster_290	cluster_328	cluster_354	cluster_396
477	INSDC	432	GCA_900492935.1		Kp1	200	10106	Arbitrary	200	Inheritance from ST	cluster_233	cluster_253	cluster_291	cluster_329	cluster_355	cluster_397	0_0_249_2_0_0_0_0_0_0	99.2447	27	5133181	57.48	418	cluster_131	cluster_164	cluster_233	cluster_253	cluster_291	cluster_329	cluster_355	cluster_397
478	INSDC	433	GCA_900492745.1		Kp1	37	3753	Inheritance from ST	37	Inheritance from ST	cluster_234	cluster_254	cluster_292	cluster_330	cluster_356	cluster_398	0_0_109_7_1_0_0_0_0_0	99.6705	45	5723823	56.9	419	cluster_5	cluster_114	cluster_234	cluster_254	cluster_292	cluster_330	cluster_356	cluster_398
479	INSDC	434	GCA_900492925.1		Kp1	23	23	Inheritance from ST	23	Inheritance from ST	cluster_200	cluster_255	cluster_293	cluster_331	cluster_357	cluster_399	0_0_429_0_11_1_0_0_0_0	99.8632	39	5613165	57.17	420	cluster_6	cluster_6	cluster_200	cluster_255	cluster_293	cluster_331	cluster_357	cluster_399
480	INSDC	435	GCA_900492885.1		Kp1	964	1213	Inheritance from ST	1213	Inheritance from ST	cluster_235	cluster_256	cluster_294	cluster_332	cluster_358	cluster_400	0_0_283_0_0_0_0_0_0_0	99.177	35	5308666	57.43	421	cluster_132	cluster_165	cluster_235	cluster_256	cluster_294	cluster_332	cluster_358	cluster_400
481	INSDC	436	GCA_900492795.1		Kp1	340	340	Inheritance from ST	258	Inheritance from ST	cluster_61	cluster_63	cluster_295	cluster_333	cluster_359	cluster_401	0_0_105_0_11_0_11_0_0_0	99.7156	64	5479927	57.19	422	cluster_57	cluster_67	cluster_61	cluster_63	cluster_295	cluster_333	cluster_359	cluster_401
482	INSDC	437	GCA_900492985.1		Kp1	37	10217	Arbitrary	37	Inheritance from ST	cluster_236	cluster_257	cluster_296	cluster_334	cluster_360	cluster_402	0_0_109_27_3_0_0_0_0_0	99.5308	37	5399612	57.24	423	cluster_5	cluster_166	cluster_236	cluster_257	cluster_296	cluster_334	cluster_360	cluster_402
483	INSDC	438	GCA_900492835.1		Kp1	29	10099	Arbitrary	29	Inheritance from ST	cluster_222	cluster_241	cluster_277	cluster_335	cluster_361	cluster_403	0_0_137_6_0_0_0_4_0_0	99.203	46	5367872	57.33	424	cluster_61	cluster_157	cluster_222	cluster_241	cluster_277	cluster_335	cluster_361	cluster_403
484	INSDC	439	GCA_900492815.1		Kp1	307	307	Inheritance from ST	307	Inheritance from ST	cluster_56	cluster_58	cluster_60	cluster_336	cluster_362	cluster_404	0_0_369_0_0_0_0_10_0_1	99.1779	52	5493270	57.22	425	cluster_53	cluster_55	cluster_56	cluster_58	cluster_60	cluster_336	cluster_362	cluster_404
485	INSDC	440	GCA_900492755.1	Hybrid	Kp4	1584											2_1_36_1_0_0_0_0_0_0	99.5217	207	5855438	57.23	5318	cluster_138	cluster_1178	cluster_2140	cluster_2403	cluster_2867	cluster_3473	cluster_3989	cluster_4905
486	INSDC	441	GCA_900492805.1		Kp1	16	16	Inheritance from ST	17	Inheritance from ST	cluster_70	cluster_174	cluster_207	cluster_531	cluster_262	cluster_405	0_0_22_27_0_0_0_5_3_0	99.4994	39	5501884	57.32	426	cluster_4	cluster_68	cluster_70	cluster_174	cluster_207	cluster_531	cluster_262	cluster_405
487	INSDC	442	GCA_900493005.1		Kp1	14	14	Inheritance from ST	14	Inheritance from ST	cluster_237	cluster_258	cluster_297	cluster_337	cluster_364	cluster_406	0_0_1_1_8_0_0_0_0_0	99.8693	64	5542646	57.28	427	cluster_71	cluster_81	cluster_237	cluster_258	cluster_297	cluster_337	cluster_364	cluster_406
488	INSDC	443	GCA_900492865.1		Kp1	16	16	Inheritance from ST	17	Inheritance from ST	cluster_70	cluster_174	cluster_207	cluster_531	cluster_365	cluster_407	0_0_22_27_0_0_0_7_0_0	99.4956	37	5456438	57.35	428	cluster_4	cluster_68	cluster_70	cluster_174	cluster_207	cluster_531	cluster_365	cluster_407
489	INSDC	444	GCA_900492785.1		Kp1	65	65	Inheritance from ST	65	Inheritance from ST	cluster_210	cluster_228	cluster_298	cluster_338	cluster_366	cluster_408	0_0_391_0_0_1_0_0_0_0	99.8939	48	5671939	56.87	429	cluster_102	cluster_124	cluster_210	cluster_228	cluster_298	cluster_338	cluster_366	cluster_408
490	INSDC	445	GCA_900492855.1		Kp1	35	10145	Arbitrary	35	Inheritance from ST	cluster_238	cluster_260	cluster_299	cluster_339	cluster_367	cluster_409	0_0_131_3_1_0_0_1_0_0	99.1391	77	5736895	56.99	430	cluster_81	cluster_167	cluster_238	cluster_260	cluster_299	cluster_339	cluster_367	cluster_409
491	INSDC	446	GCA_900492975.1		Kp1	219	219	Inheritance from ST	107	Inheritance from ST	cluster_119	cluster_128	cluster_143	cluster_157	cluster_169	cluster_195	0_0_80_8_0_0_0_0_0_0	99.1929	39	5384659	57.24	212;8197;8206	cluster_38	cluster_103	cluster_119	cluster_128	cluster_143	cluster_157	cluster_169	cluster_195
492	INSDC	447	GCA_900492845.1		Kp1	16	16	Inheritance from ST	17	Inheritance from ST	cluster_70	cluster_174	cluster_207	cluster_340	cluster_368	cluster_410	0_0_22_27_0_0_12_0_0_0	99.4883	70	5684855	57.05	431	cluster_4	cluster_68	cluster_70	cluster_174	cluster_207	cluster_340	cluster_368	cluster_410
493	INSDC	448	GCA_900492915.1		Kp1	307	307	Inheritance from ST	307	Inheritance from ST	cluster_56	cluster_58	cluster_60	cluster_336	cluster_362	cluster_411	0_0_369_0_0_0_0_10_0_0	99.1784	50	5492430	57.23	432	cluster_53	cluster_55	cluster_56	cluster_58	cluster_60	cluster_336	cluster_362	cluster_411
494	INSDC	449	GCA_900492945.1		Kp1	1838	1838	Inheritance from ST	1877	Inheritance from ST	cluster_239	cluster_261	cluster_301	cluster_341	cluster_369	cluster_412	0_0_326_1_0_0_0_0_0_0	99.1601	98	6033779	56.57	433	cluster_49	cluster_168	cluster_239	cluster_261	cluster_301	cluster_341	cluster_369	cluster_412
495	INSDC	450	GCA_900492965.1		Kp1	163	10224	Arbitrary	3010	Inheritance from ST	cluster_240	cluster_262	cluster_302	cluster_342	cluster_370	cluster_413	0_0_42_3_0_0_0_0_0_0	99.1196	100	5750358	56.62	434	cluster_63	cluster_169	cluster_240	cluster_262	cluster_302	cluster_342	cluster_370	cluster_413
496	INSDC	451	GCA_900492905.1		Kp4	334	334	Inheritance from ST	334	Inheritance from ST	cluster_241	cluster_263	cluster_303	cluster_343	cluster_371	cluster_414	2_1_2_0_3_0_0_0_0_0	99.1723	67	5547700	57.53	435	cluster_133	cluster_170	cluster_241	cluster_263	cluster_303	cluster_343	cluster_371	cluster_414
497	INSDC	452	GCA_900494445.1		Kp1	101	101	Inheritance from ST	101	Inheritance from ST	cluster_242	cluster_264	cluster_304	cluster_344	cluster_372	cluster_415	0_0_84_0_5_0_1_0_1_0	99.137	63	5575298	57.16	436	cluster_54	cluster_56	cluster_242	cluster_264	cluster_304	cluster_344	cluster_372	cluster_415
498	INSDC	453	GCA_900492955.1		Kp1	307	307	Inheritance from ST	307	Inheritance from ST	cluster_56	cluster_58	cluster_60	cluster_336	cluster_362	cluster_411	0_0_369_0_0_0_0_10_0_0	99.1562	80	5511351	57.19	432;8300	cluster_53	cluster_55	cluster_56	cluster_58	cluster_60	cluster_336	cluster_362	cluster_411
499	INSDC	454	GCA_900492995.1		Kp4	1224	1224	Inheritance from ST	1224	Inheritance from ST	cluster_243	cluster_265	cluster_305	cluster_345	cluster_373	cluster_416	2_1_58_0_1_0_0_0_0_0	99.0165	79	5647627	57.45	437	cluster_134	cluster_171	cluster_243	cluster_265	cluster_305	cluster_345	cluster_373	cluster_416
500	INSDC	455	GCA_900493035.1		Kp1	268	268	Inheritance from ST	268	Inheritance from ST	cluster_244	cluster_266	cluster_306	cluster_346	cluster_374	cluster_417	0_0_29_9_5_0_0_0_0_0	99.1646	67	5655366	57.16	438	cluster_68	cluster_112	cluster_244	cluster_266	cluster_306	cluster_346	cluster_374	cluster_417
501	INSDC	456	GCA_900493025.1		Kp1	307	307	Inheritance from ST	307	Inheritance from ST	cluster_56	cluster_58	cluster_60	cluster_61	cluster_62	cluster_418	0_0_369_0_0_0_0_0_1_0	99.1922	53	5312798	57.39	439;536;8202	cluster_53	cluster_55	cluster_56	cluster_58	cluster_60	cluster_61	cluster_62	cluster_418
502	INSDC	457	GCA_900493185.1		Kp1	309	309	Inheritance from ST	37	Inheritance from ST	cluster_245	cluster_267	cluster_307	cluster_347	cluster_375	cluster_419	0_0_109_25_3_0_0_0_0_0	99.6945	44	5252945	57.46	440	cluster_5	cluster_172	cluster_245	cluster_267	cluster_307	cluster_347	cluster_375	cluster_419
503	INSDC	458	GCA_900493145.1		Kp1	307	307	Inheritance from ST	307	Inheritance from ST	cluster_56	cluster_58	cluster_60	cluster_336	cluster_362	cluster_411	0_0_369_0_0_0_0_10_0_0	99.1837	48	5490100	57.23	432;8300	cluster_53	cluster_55	cluster_56	cluster_58	cluster_60	cluster_336	cluster_362	cluster_411
504	INSDC	459	GCA_900493105.1		Kp1	540	540	Inheritance from ST	540	Inheritance from ST	cluster_246	cluster_268	cluster_308	cluster_348	cluster_376	cluster_420	0_0_128_1_0_0_0_0_0_0	99.1573	104	5639014	57.01	441	cluster_135	cluster_173	cluster_246	cluster_268	cluster_308	cluster_348	cluster_376	cluster_420
505	INSDC	460	GCA_900493245.1		Kp4	1224	1224	Inheritance from ST	1224	Inheritance from ST	cluster_243	cluster_265	cluster_305	cluster_345	cluster_373	cluster_416	2_1_58_0_1_0_0_0_0_0	99.0262	82	5650391	57.45	437	cluster_134	cluster_171	cluster_243	cluster_265	cluster_305	cluster_345	cluster_373	cluster_416
506	INSDC	461	GCA_900493135.1		Kp1	45	45	Inheritance from ST	45	Inheritance from ST	cluster_247	cluster_269	cluster_309	cluster_349	cluster_377	cluster_421	0_0_158_8_6_0_0_0_0_0	99.6221	68	5705790	57.11	442	cluster_90	cluster_107	cluster_247	cluster_269	cluster_309	cluster_349	cluster_377	cluster_421
507	INSDC	462	GCA_900493165.1		Kp1	3598	3598	Inheritance from ST	3598	Inheritance from ST	cluster_248	cluster_270	cluster_310	cluster_350	cluster_378	cluster_422	0_0_177_0_0_0_0_0_0_0	99.2125	36	5321703	57.51	443	cluster_136	cluster_174	cluster_248	cluster_270	cluster_310	cluster_350	cluster_378	cluster_422
508	INSDC	463	GCA_900493275.1		Kp1	16	16	Inheritance from ST	17	Inheritance from ST	cluster_70	cluster_174	cluster_207	cluster_531	cluster_262	cluster_336	0_0_22_27_0_0_0_5_2_0	99.5052	48	5524338	57.29	357	cluster_4	cluster_68	cluster_70	cluster_174	cluster_207	cluster_531	cluster_262	cluster_336
509	INSDC	464	GCA_900493235.1		Kp1	617	617	Inheritance from ST	37	Inheritance from ST	cluster_249	cluster_271	cluster_311	cluster_351	cluster_379	cluster_423	0_0_109_20_0_0_0_0_0_0	99.7177	93	5534757	57.14	444	cluster_5	cluster_175	cluster_249	cluster_271	cluster_311	cluster_351	cluster_379	cluster_423
510	INSDC	465	GCA_900493175.1		Kp1	101	101	Inheritance from ST	101	Inheritance from ST	cluster_242	cluster_264	cluster_304	cluster_344	cluster_372	cluster_424	0_0_84_0_5_0_1_0_0_0	99.0987	78	5744099	56.98	445	cluster_54	cluster_56	cluster_242	cluster_264	cluster_304	cluster_344	cluster_372	cluster_424
511	INSDC	466	GCA_900493265.1		Kp1	11	3666	Inheritance from ST	258	Inheritance from ST	cluster_250	cluster_272	cluster_312	cluster_352	cluster_380	cluster_425	0_0_105_11_0_0_0_2_0_0	99.6629	45	5369988	57.36	446	cluster_57	cluster_176	cluster_250	cluster_272	cluster_312	cluster_352	cluster_380	cluster_425
512	INSDC	467	GCA_900493195.1		Kp1	273	147	Inheritance from ST	147	Inheritance from ST	cluster_347	cluster_273	cluster_313	cluster_353	cluster_381	cluster_426	0_0_197_0_0_1_0_0_0_0	99.069	40	5506450	57.21	447	cluster_50	cluster_51	cluster_347	cluster_273	cluster_313	cluster_353	cluster_381	cluster_426
513	INSDC	468	GCA_900493085.1		Kp1	307	307	Inheritance from ST	307	Inheritance from ST	cluster_56	cluster_58	cluster_60	cluster_336	cluster_362	cluster_411	0_0_369_0_0_0_0_10_0_0	99.1729	52	5507146	57.21	432;8300	cluster_53	cluster_55	cluster_56	cluster_58	cluster_60	cluster_336	cluster_362	cluster_411
514	INSDC	469	GCA_900493225.1		Kp1	15	15	Inheritance from ST	15	Inheritance from ST	cluster_252	cluster_274	cluster_314	cluster_354	cluster_382	cluster_427	0_0_0_0_23_0_0_0_0_0	99.7493	86	5667435	57.05	448	cluster_1	cluster_1	cluster_252	cluster_274	cluster_314	cluster_354	cluster_382	cluster_427
515	INSDC	470	GCA_900493295.1		Kp1	617	617	Inheritance from ST	37	Inheritance from ST	cluster_249	cluster_271	cluster_311	cluster_351	cluster_379	cluster_423	0_0_109_20_0_0_0_0_0_0	99.7206	50	5497023	57.19	444	cluster_5	cluster_175	cluster_249	cluster_271	cluster_311	cluster_351	cluster_379	cluster_423
516	INSDC	471	GCA_900493155.1		Kp1	502	502	Inheritance from ST	502	Inheritance from ST	cluster_253	cluster_275	cluster_315	cluster_355	cluster_383	cluster_428	0_0_219_0_3_0_0_0_0_0	99.1147	124	5510326	57.12	449	cluster_137	cluster_178	cluster_253	cluster_275	cluster_315	cluster_355	cluster_383	cluster_428
517	INSDC	472	GCA_900493045.1		Kp4	3599	3599	Inheritance from ST	3599	Inheritance from ST	cluster_254	cluster_276	cluster_316	cluster_356	cluster_384	cluster_429	2_1_36_0_0_0_0_0_0_0	99.3433	152	5978015	56.91	450	cluster_138	cluster_179	cluster_254	cluster_276	cluster_316	cluster_356	cluster_384	cluster_429
518	INSDC	473	GCA_900493215.1		Kp1	11	10175	Arbitrary	258	Inheritance from ST	cluster_255	cluster_277	cluster_317	cluster_357	cluster_385	cluster_430	0_0_105_14_0_0_0_0_0_0	99.4743	134	5747829	57	451	cluster_57	cluster_180	cluster_255	cluster_277	cluster_317	cluster_357	cluster_385	cluster_430
519	INSDC	474	GCA_900493115.1		Kp1	378	378	Inheritance from ST	378	Inheritance from ST	cluster_256	cluster_278	cluster_318	cluster_358	cluster_386	cluster_431	0_0_194_0_0_1_0_0_0_0	99.1225	54	5362280	57.35	452	cluster_139	cluster_181	cluster_256	cluster_278	cluster_318	cluster_358	cluster_386	cluster_431
520	INSDC	475	GCA_900493285.1		Kp1	48	48	Inheritance from ST	48	Inheritance from ST	cluster_65	cluster_279	cluster_319	cluster_359	cluster_387	cluster_432	0_0_147_1_0_3_0_0_0_0	99.182	69	5545836	57.18	453	cluster_59	cluster_64	cluster_65	cluster_279	cluster_319	cluster_359	cluster_387	cluster_432
521	INSDC	476	GCA_900493055.1		Kp1	147	147	Inheritance from ST	147	Inheritance from ST	cluster_77	cluster_79	cluster_320	cluster_360	cluster_388	cluster_433	0_0_197_0_4_6_0_0_0_0	99.1185	97	5676072	57.01	454	cluster_50	cluster_51	cluster_77	cluster_79	cluster_320	cluster_360	cluster_388	cluster_433
522	INSDC	477	GCA_900493205.1		Kp1	280	280	Inheritance from ST	280	Inheritance from ST	cluster_259	cluster_281	cluster_321	cluster_361	cluster_389	cluster_434	0_0_230_0_4_0_0_0_0_0	99.1683	52	5533830	57.23	455	cluster_140	cluster_182	cluster_259	cluster_281	cluster_321	cluster_361	cluster_389	cluster_434
523	INSDC	478	GCA_900493095.1		Kp1	3600	3600	Inheritance from ST	3600	Inheritance from ST	cluster_260	cluster_282	cluster_322	cluster_362	cluster_390	cluster_435	0_0_151_0_0_0_0_0_0_0	99.1673	72	5565656	56.89	456	cluster_141	cluster_183	cluster_260	cluster_282	cluster_322	cluster_362	cluster_390	cluster_435
524	INSDC	479	GCA_900493075.1		Kp1	629	629	Inheritance from ST	629	Inheritance from ST	cluster_261	cluster_283	cluster_323	cluster_363	cluster_391	cluster_436	0_0_116_0_0_0_1_0_0_0	99.2028	54	5418600	57.38	457	cluster_142	cluster_184	cluster_261	cluster_283	cluster_323	cluster_363	cluster_391	cluster_436
525	INSDC	480	GCA_900493065.1	Hybrid	Kp4	1584											2_1_36_1_0_0_0_0_0_0	99.524	202	5775556	57.32	5318	cluster_138	cluster_1178	cluster_2140	cluster_2403	cluster_2867	cluster_3473	cluster_3989	cluster_4905
526	INSDC	481	GCA_900493125.1		Kp1	70	10261	Arbitrary	70	Inheritance from ST	cluster_262	cluster_284	cluster_324	cluster_364	cluster_392	cluster_437	0_0_211_1_0_0_0_0_0_0	99.1261	48	5509411	57.17	458	cluster_143	cluster_185	cluster_262	cluster_284	cluster_324	cluster_364	cluster_392	cluster_437
527	INSDC	482	GCA_900496925.1		Kp1	592	592	Inheritance from ST	34	Inheritance from ST	cluster_263	cluster_285	cluster_325	cluster_365	cluster_393	cluster_438	0_0_13_12_2_0_0_0_0_0	99.1648	78	5186027	57.47	459	cluster_112	cluster_141	cluster_263	cluster_285	cluster_325	cluster_365	cluster_393	cluster_438
528	INSDC	483	GCA_900496825.1		Kp4	1031	1031	Inheritance from ST	1031	Inheritance from ST	cluster_264	cluster_286	cluster_326	cluster_366	cluster_394	cluster_439	2_1_13_0_0_0_0_0_0_0	99.1512	54	5525133	57.63	460	cluster_144	cluster_186	cluster_264	cluster_286	cluster_326	cluster_366	cluster_394	cluster_439
529	INSDC	484	GCA_900496895.1		Kp1	35	10145	Arbitrary	35	Inheritance from ST	cluster_238	cluster_260	cluster_299	cluster_367	cluster_395	cluster_440	0_0_131_3_1_0_0_0_0_0	99.1619	70	5525872	57.22	461	cluster_81	cluster_167	cluster_238	cluster_260	cluster_299	cluster_367	cluster_395	cluster_440
530	INSDC	485	GCA_900496885.1		Kp1	45	10021	Arbitrary	45	Inheritance from ST	cluster_184	cluster_201	cluster_234	cluster_368	cluster_396	cluster_441	0_0_158_10_1_0_0_0_0_0	99.6296	64	5574227	57.12	462	cluster_90	cluster_136	cluster_184	cluster_201	cluster_234	cluster_368	cluster_396	cluster_441
531	INSDC	486	GCA_900496805.1		Kp1	580	580	Inheritance from ST	147	Inheritance from ST	cluster_265	cluster_287	cluster_327	cluster_369	cluster_397	cluster_442	0_0_197_2_1_0_0_0_0_0	99.1353	92	5478199	57.17	463	cluster_50	cluster_53	cluster_265	cluster_287	cluster_327	cluster_369	cluster_397	cluster_442
532	INSDC	487	GCA_002181105.1		Kp1	258	258	Inheritance from ST	258	Inheritance from ST	cluster_80	cluster_82	cluster_104	cluster_186	cluster_200	cluster_232	0_0_105_6_0_0_25_0_0_0	99.8725	129	5657521	57.1	251	cluster_57	cluster_61	cluster_80	cluster_82	cluster_104	cluster_186	cluster_200	cluster_232
533	INSDC	488	GCA_002181145.1		Kp1	258	258	Inheritance from ST	258	Inheritance from ST	cluster_80	cluster_82	cluster_104	cluster_186	cluster_200	cluster_232	0_0_105_6_0_0_25_0_0_0	99.8908	130	5657381	57.09	251	cluster_57	cluster_61	cluster_80	cluster_82	cluster_104	cluster_186	cluster_200	cluster_232
534	INSDC	489	GCA_002181165.1		Kp1	258	258	Inheritance from ST	258	Inheritance from ST	cluster_80	cluster_82	cluster_104	cluster_370	cluster_398	cluster_443	0_0_105_6_0_0_17_147_0_0	99.9622	105	5612560	57.2	464	cluster_57	cluster_61	cluster_80	cluster_82	cluster_104	cluster_370	cluster_398	cluster_443
535	INSDC	490	GCA_900322575.1		Kp1	11	11	Inheritance from ST	258	Inheritance from ST	cluster_100	cluster_103	cluster_113	cluster_119	cluster_127	cluster_444	0_0_105_2_0_0_2_0_21_0	99.6989	83	5563471	57.34	465	cluster_57	cluster_90	cluster_100	cluster_103	cluster_113	cluster_119	cluster_127	cluster_444
536	INSDC	491	GCA_002181825.1		Kp1	258	258	Inheritance from ST	258	Inheritance from ST	cluster_80	cluster_82	cluster_104	cluster_371	cluster_399	cluster_445	0_0_105_6_0_0_17_137_0_0	99.9296	173	5876288	56.93	466	cluster_57	cluster_61	cluster_80	cluster_82	cluster_104	cluster_371	cluster_399	cluster_445
537	INSDC	492	GCA_002181915.1		Kp1	17	17	Inheritance from ST	17	Inheritance from ST	cluster_266	cluster_288	cluster_328	cluster_372	cluster_400	cluster_446	0_0_22_24_13_0_0_1_0_0	99.6369	46	5393352	57.27	467	cluster_4	cluster_116	cluster_266	cluster_288	cluster_328	cluster_372	cluster_400	cluster_446
538	INSDC	493	GCA_002181875.1		Kp1	299	299	Inheritance from ST	6	Inheritance from ST	cluster_136	cluster_147	cluster_329	cluster_373	cluster_401	cluster_447	0_0_127_5_0_0_0_0_0_0	99.1915	64	5665818	57.06	468	cluster_95	cluster_115	cluster_136	cluster_147	cluster_329	cluster_373	cluster_401	cluster_447
539	INSDC	494	GCA_002181955.1		Kp1	17	17	Inheritance from ST	17	Inheritance from ST	cluster_266	cluster_288	cluster_328	cluster_372	cluster_402	cluster_448	0_0_22_24_13_0_0_0_0_0	99.5961	47	5393957	57.27	469	cluster_4	cluster_116	cluster_266	cluster_288	cluster_328	cluster_372	cluster_402	cluster_448
540	INSDC	495	GCA_002181175.1		Kp1	258	258	Inheritance from ST	258	Inheritance from ST	cluster_80	cluster_82	cluster_104	cluster_109	cluster_198	cluster_230	0_0_105_6_0_0_0_1_0_0	99.7947	131	5648646	57.14	249	cluster_57	cluster_61	cluster_80	cluster_82	cluster_104	cluster_109	cluster_198	cluster_230
541	INSDC	496	GCA_001064955.1		Kp1	323	323	Inheritance from ST	323	Inheritance from ST	cluster_267	cluster_289	cluster_330	cluster_374	cluster_403	cluster_449	0_0_363_1_7_0_0_0_0_0	99.0972	86	5542023	57.25	470	cluster_89	cluster_106	cluster_267	cluster_289	cluster_330	cluster_374	cluster_403	cluster_449
542	INSDC	497	GCA_002235395.1		Kp1	512	258	Inheritance from ST	258	Inheritance from ST	cluster_80	cluster_82	cluster_104	cluster_67	cluster_68	cluster_450	0_0_105_6_0_0_17_65_62_0	99.9505	235	5868041	57.07	471	cluster_57	cluster_61	cluster_80	cluster_82	cluster_104	cluster_67	cluster_68	cluster_450
543	INSDC	498	GCA_000406745.1		Kp1	258	258	Inheritance from ST	258	Inheritance from ST	cluster_80	cluster_82	cluster_104	cluster_109	cluster_147	cluster_451	0_0_105_6_0_0_0_0_12_0	99.9103	213	5488293	57.24	472	cluster_57	cluster_61	cluster_80	cluster_82	cluster_104	cluster_109	cluster_147	cluster_451
544	INSDC	499	GCA_002104295.1		Kp1	258	258	Inheritance from ST	258	Inheritance from ST	cluster_80	cluster_82	cluster_119	cluster_127	cluster_135	cluster_452	0_0_105_6_0_0_69_0_1_0	99.9115	333	5759097	57.01	473	cluster_57	cluster_61	cluster_80	cluster_82	cluster_119	cluster_127	cluster_135	cluster_452
545	INSDC	500	GCA_002104365.1		Kp1	340	340	Inheritance from ST	258	Inheritance from ST	cluster_61	cluster_63	cluster_197	cluster_229	cluster_251	cluster_453	0_0_105_0_11_0_12_0_1_0	99.6876	359	5527590	57.17	474	cluster_57	cluster_67	cluster_61	cluster_63	cluster_197	cluster_229	cluster_251	cluster_453
546	INSDC	501	GCA_002181185.1		Kp1	258	258	Inheritance from ST	258	Inheritance from ST	cluster_80	cluster_82	cluster_104	cluster_205	cluster_220	cluster_454	0_0_105_6_0_0_22_0_2_0	99.8981	151	5840041	56.88	475	cluster_57	cluster_61	cluster_80	cluster_82	cluster_104	cluster_205	cluster_220	cluster_454
547	INSDC	502	GCA_002181225.1		Kp1	1502	1229	Inheritance from ST	1229	Inheritance from ST	cluster_268	cluster_290	cluster_331	cluster_375	cluster_406	cluster_455	0_0_413_1_0_0_0_0_0_0	99.1199	87	5672635	57.05	476	cluster_145	cluster_187	cluster_268	cluster_290	cluster_331	cluster_375	cluster_406	cluster_455
548	INSDC	503	GCA_002181265.1		Kp1	258	258	Inheritance from ST	258	Inheritance from ST	cluster_80	cluster_145	cluster_332	cluster_376	cluster_407	cluster_456	0_0_105_6_0_16_2_0_0_0	99.8699	104	5388690	57.43	477	cluster_57	cluster_61	cluster_80	cluster_145	cluster_332	cluster_376	cluster_407	cluster_456
549	INSDC	504	GCA_002181245.1		Kp1	258	258	Inheritance from ST	258	Inheritance from ST	cluster_80	cluster_82	cluster_104	cluster_205	cluster_220	cluster_457	0_0_105_6_0_0_22_0_3_0	99.929	181	5810414	56.92	478	cluster_57	cluster_61	cluster_80	cluster_82	cluster_104	cluster_205	cluster_220	cluster_457
550	INSDC	505	GCA_002181945.1		Kp1	17	17	Inheritance from ST	17	Inheritance from ST	cluster_269	cluster_291	cluster_333	cluster_377	cluster_409	cluster_458	0_0_22_24_14_0_0_0_0_0	99.6133	51	5470050	57.18	479	cluster_4	cluster_116	cluster_269	cluster_291	cluster_333	cluster_377	cluster_409	cluster_458
551	INSDC	506	GCA_002181275.1		Kp1	258	258	Inheritance from ST	258	Inheritance from ST	cluster_80	cluster_82	cluster_104	cluster_205	cluster_220	cluster_254	0_0_105_6_0_0_22_0_1_0	99.9127	174	5806556	56.92	273	cluster_57	cluster_61	cluster_80	cluster_82	cluster_104	cluster_205	cluster_220	cluster_254
552	INSDC	507	GCA_002181305.1		Kp1	258	258	Inheritance from ST	258	Inheritance from ST	cluster_80	cluster_82	cluster_104	cluster_186	cluster_200	cluster_459	0_0_105_6_0_0_25_0_1_0	99.8878	121	5656919	57.1	480	cluster_57	cluster_61	cluster_80	cluster_82	cluster_104	cluster_186	cluster_200	cluster_459
553	INSDC	508	GCA_002181325.1		Kp1	258	258	Inheritance from ST	258	Inheritance from ST	cluster_80	cluster_82	cluster_104	cluster_205	cluster_220	cluster_254	0_0_105_6_0_0_22_0_1_0	99.9019	174	5805667	56.92	273	cluster_57	cluster_61	cluster_80	cluster_82	cluster_104	cluster_205	cluster_220	cluster_254
554	INSDC	509	GCA_002181345.1		Kp1	258	258	Inheritance from ST	258	Inheritance from ST	cluster_80	cluster_82	cluster_104	cluster_168	cluster_236	cluster_460	0_0_105_6_0_0_17_0_4_0	99.9302	104	5854621	56.99	481	cluster_57	cluster_61	cluster_80	cluster_82	cluster_104	cluster_168	cluster_236	cluster_460
555	INSDC	510	GCA_002181355.1		Kp1	258	258	Inheritance from ST	258	Inheritance from ST	cluster_80	cluster_82	cluster_104	cluster_378	cluster_411	cluster_461	0_0_105_6_0_0_17_138_0_0	99.9389	124	5548854	57.15	482	cluster_57	cluster_61	cluster_80	cluster_82	cluster_104	cluster_378	cluster_411	cluster_461
556	INSDC	511	GCA_002181385.1		Kp1	35	35	Inheritance from ST	35	Inheritance from ST	cluster_270	cluster_292	cluster_334	cluster_379	cluster_412	cluster_462	0_0_131_1_3_0_0_0_0_0	99.2831	62	5470472	57.13	483	cluster_81	cluster_96	cluster_270	cluster_292	cluster_334	cluster_379	cluster_412	cluster_462
557	INSDC	512	GCA_002181405.1		Kp1	258	258	Inheritance from ST	258	Inheritance from ST	cluster_80	cluster_82	cluster_104	cluster_109	cluster_198	cluster_230	0_0_105_6_0_0_0_1_0_0	99.8476	132	5707181	56.79	249	cluster_57	cluster_61	cluster_80	cluster_82	cluster_104	cluster_109	cluster_198	cluster_230
558	INSDC	513	GCA_002181415.1		Kp1	258	258	Inheritance from ST	258	Inheritance from ST	cluster_80	cluster_82	cluster_104	cluster_205	cluster_220	cluster_463	0_0_105_6_0_0_22_0_0_0	99.932	120	5594207	57.14	484;493	cluster_57	cluster_61	cluster_80	cluster_82	cluster_104	cluster_205	cluster_220	cluster_463
559	INSDC	514	GCA_002181865.1		Kp1	258	258	Inheritance from ST	258	Inheritance from ST	cluster_80	cluster_82	cluster_104	cluster_187	cluster_222	cluster_464	0_0_105_6_0_0_0_64_3_0	99.8623	100	5585418	57.18	485	cluster_57	cluster_61	cluster_80	cluster_82	cluster_104	cluster_187	cluster_222	cluster_464
560	INSDC	515	GCA_002181895.1		Kp1	17	17	Inheritance from ST	17	Inheritance from ST	cluster_271	cluster_293	cluster_335	cluster_380	cluster_413	cluster_465	0_0_22_24_1_0_4_0_0_0	99.5461	73	5607258	57.21	486	cluster_4	cluster_116	cluster_271	cluster_293	cluster_335	cluster_380	cluster_413	cluster_465
561	INSDC	516	GCA_002181965.1		Kp1	258	258	Inheritance from ST	258	Inheritance from ST	cluster_80	cluster_82	cluster_104	cluster_205	cluster_220	cluster_463	0_0_105_6_0_0_22_0_0_0	99.9386	126	5594746	57.13	484;493	cluster_57	cluster_61	cluster_80	cluster_82	cluster_104	cluster_205	cluster_220	cluster_463
562	INSDC	517	GCA_002181445.1		Kp1	392	147	Inheritance from ST	147	Inheritance from ST	cluster_58	cluster_155	cluster_174	cluster_381	cluster_414	cluster_466	0_0_197_0_25_1_0_0_0_0	99.1979	82	5381576	57.33	487	cluster_50	cluster_51	cluster_58	cluster_155	cluster_174	cluster_381	cluster_414	cluster_466
563	INSDC	518	GCA_002181705.1		Kp1	258	258	Inheritance from ST	258	Inheritance from ST	cluster_80	cluster_82	cluster_104	cluster_382	cluster_415	cluster_467	0_0_105_6_0_0_0_75_1_0	99.8852	121	5622843	57.26	488	cluster_57	cluster_61	cluster_80	cluster_82	cluster_104	cluster_382	cluster_415	cluster_467
564	INSDC	519	GCA_002181715.1		Kp1	258	258	Inheritance from ST	258	Inheritance from ST	cluster_80	cluster_82	cluster_337	cluster_383	cluster_416	cluster_468	0_0_105_6_0_0_79_0_0_0	99.8961	98	5514279	57.28	489	cluster_57	cluster_61	cluster_80	cluster_82	cluster_337	cluster_383	cluster_416	cluster_468
565	INSDC	520	GCA_002181745.1		Kp1	258	258	Inheritance from ST	258	Inheritance from ST	cluster_80	cluster_82	cluster_104	cluster_187	cluster_222	cluster_469	0_0_105_6_0_0_0_64_2_0	99.8688	91	5436372	57.27	490	cluster_57	cluster_61	cluster_80	cluster_82	cluster_104	cluster_187	cluster_222	cluster_469
566	INSDC	521	GCA_002181755.1		Kp1	258	258	Inheritance from ST	258	Inheritance from ST	cluster_80	cluster_145	cluster_162	cluster_384	cluster_417	cluster_470	0_0_105_6_0_16_0_3_0_0	99.8117	116	5705976	57.05	491	cluster_57	cluster_61	cluster_80	cluster_145	cluster_162	cluster_384	cluster_417	cluster_470
567	INSDC	522	GCA_002180895.1		Kp1	258	258	Inheritance from ST	258	Inheritance from ST	cluster_80	cluster_82	cluster_104	cluster_382	cluster_415	cluster_471	0_0_105_6_0_0_0_75_0_0	99.8527	118	5768609	57.1	492	cluster_57	cluster_61	cluster_80	cluster_82	cluster_104	cluster_382	cluster_415	cluster_471
568	INSDC	523	GCA_002180925.1		Kp1	258	258	Inheritance from ST	258	Inheritance from ST	cluster_80	cluster_82	cluster_104	cluster_205	cluster_220	cluster_463	0_0_105_6_0_0_22_0_0_0	99.9197	167	5807110	56.91	493	cluster_57	cluster_61	cluster_80	cluster_82	cluster_104	cluster_205	cluster_220	cluster_463
569	INSDC	524	GCA_002180935.1		Kp1	258	258	Inheritance from ST	258	Inheritance from ST	cluster_80	cluster_82	cluster_104	cluster_205	cluster_220	cluster_463	0_0_105_6_0_0_22_0_0_0	99.9482	121	5659742	57.06	484;493	cluster_57	cluster_61	cluster_80	cluster_82	cluster_104	cluster_205	cluster_220	cluster_463
570	INSDC	525	GCA_900322705.1		Kp1	11	11	Inheritance from ST	258	Inheritance from ST	cluster_100	cluster_103	cluster_113	cluster_385	cluster_418	cluster_472	0_0_105_2_0_0_2_23_0_0	99.69	103	5702074	57.16	494	cluster_57	cluster_90	cluster_100	cluster_103	cluster_113	cluster_385	cluster_418	cluster_472
571	INSDC	526	GCA_002104185.1		Kp1	258	258	Inheritance from ST	258	Inheritance from ST	cluster_80	cluster_82	cluster_119	cluster_127	cluster_135	cluster_452	0_0_105_6_0_0_69_0_1_0	99.9311	263	5757931	57.01	495	cluster_57	cluster_61	cluster_80	cluster_82	cluster_119	cluster_127	cluster_135	cluster_452
572	INSDC	527	GCA_002235375.1		Kp1	512	258	Inheritance from ST	258	Inheritance from ST	cluster_80	cluster_82	cluster_104	cluster_148	cluster_158	cluster_473	0_0_105_6_0_0_17_105_1_0	99.9711	228	5788691	57.08	496	cluster_57	cluster_61	cluster_80	cluster_82	cluster_104	cluster_148	cluster_158	cluster_473
573	INSDC	528	GCA_000699325.1		Kp1	1125	1125	Inheritance from ST	268	Inheritance from ST	cluster_272	cluster_294	cluster_338	cluster_386	cluster_419	cluster_474	0_0_29_4_0_0_0_0_0_0	99.1447	145	5705450	56.98	497	cluster_68	cluster_188	cluster_272	cluster_294	cluster_338	cluster_386	cluster_419	cluster_474
574	INSDC	529	GCA_002181785.1		Kp1	258	258	Inheritance from ST	258	Inheritance from ST	cluster_80	cluster_82	cluster_104	cluster_187	cluster_222	cluster_256	0_0_105_6_0_0_0_64_0_0	99.8482	112	5593532	57.14	275	cluster_57	cluster_61	cluster_80	cluster_82	cluster_104	cluster_187	cluster_222	cluster_256
575	INSDC	530	GCA_002180965.1		Kp1	258	258	Inheritance from ST	258	Inheritance from ST	cluster_80	cluster_82	cluster_104	cluster_186	cluster_200	cluster_232	0_0_105_6_0_0_25_0_0_0	99.906	131	5662365	57.1	251	cluster_57	cluster_61	cluster_80	cluster_82	cluster_104	cluster_186	cluster_200	cluster_232
576	INSDC	531	GCA_002180975.1		Kp1	258	258	Inheritance from ST	258	Inheritance from ST	cluster_131	cluster_141	cluster_158	cluster_174	cluster_187	cluster_217	0_0_105_6_11_0_0_0_0_0	99.8103	97	5395427	57.37	235	cluster_57	cluster_61	cluster_131	cluster_141	cluster_158	cluster_174	cluster_187	cluster_217
577	INSDC	532	GCA_002181795.1		Kp1	258	258	Inheritance from ST	258	Inheritance from ST	cluster_80	cluster_82	cluster_104	cluster_187	cluster_222	cluster_278	0_0_105_6_0_0_0_64_1_0	99.8247	101	5573320	57.14	298	cluster_57	cluster_61	cluster_80	cluster_82	cluster_104	cluster_187	cluster_222	cluster_278
578	INSDC	533	GCA_002181015.1		Kp1	258	258	Inheritance from ST	258	Inheritance from ST	cluster_80	cluster_82	cluster_104	cluster_205	cluster_220	cluster_463	0_0_105_6_0_0_22_0_0_0	99.8887	167	5872234	56.84	493	cluster_57	cluster_61	cluster_80	cluster_82	cluster_104	cluster_205	cluster_220	cluster_463
579	INSDC	534	GCA_002181835.1		Kp1	258	258	Inheritance from ST	258	Inheritance from ST	cluster_80	cluster_82	cluster_104	cluster_109	cluster_420	cluster_475	0_0_105_6_0_0_0_3_0_0	99.8638	140	5602910	57.17	498	cluster_57	cluster_61	cluster_80	cluster_82	cluster_104	cluster_109	cluster_420	cluster_475
580	INSDC	535	GCA_002182285.1		Kp1	258	258	Inheritance from ST	258	Inheritance from ST	cluster_80	cluster_82	cluster_104	cluster_187	cluster_222	cluster_278	0_0_105_6_0_0_0_64_1_0	99.8479	111	5572509	57.13	298	cluster_57	cluster_61	cluster_80	cluster_82	cluster_104	cluster_187	cluster_222	cluster_278
581	INSDC	536	GCA_002184225.1		Kp1	258	258	Inheritance from ST	258	Inheritance from ST	cluster_80	cluster_82	cluster_104	cluster_388	cluster_421	cluster_476	0_0_105_6_0_0_17_139_0_0	99.9738	140	5975151	56.61	499	cluster_57	cluster_61	cluster_80	cluster_82	cluster_104	cluster_388	cluster_421	cluster_476
582	INSDC	537	GCA_002182525.1		Kp1	258	258	Inheritance from ST	258	Inheritance from ST	cluster_80	cluster_295	cluster_339	cluster_389	cluster_422	cluster_477	0_0_105_6_1_0_0_0_0_0	99.9016	196	5908747	56.96	500	cluster_57	cluster_61	cluster_80	cluster_295	cluster_339	cluster_389	cluster_422	cluster_477
583	INSDC	538	GCA_002814015.1		Kp1	37	10036	Arbitrary	37	Inheritance from ST	cluster_274	cluster_296	cluster_340	cluster_390	cluster_423	cluster_478	0_0_109_16_0_0_0_0_0_0	99.5527	1	5320942	57.4	501	cluster_5	cluster_189	cluster_274	cluster_296	cluster_340	cluster_390	cluster_423	cluster_478
584	INSDC	539	GCA_002235435.1		Kp1	258	258	Inheritance from ST	258	Inheritance from ST	cluster_80	cluster_82	cluster_104	cluster_109	cluster_112	cluster_479	0_0_105_6_0_0_0_5_15_0	99.9038	189	5763447	57.11	502	cluster_57	cluster_61	cluster_80	cluster_82	cluster_104	cluster_109	cluster_112	cluster_479
585	INSDC	540	GCA_000788025.1		Kp1	3	3	Inheritance from ST	3	Inheritance from ST	cluster_13	cluster_13	cluster_13	cluster_391	cluster_425	cluster_480	0_0_421_0_1_0_0_1_0_0	99.9844	67	5590832	57.1	503;4358;4359	cluster_13	cluster_13	cluster_13	cluster_13	cluster_13	cluster_391	cluster_425	cluster_480
586	INSDC	541	GCA_002235355.1		Kp1	258	258	Inheritance from ST	258	Inheritance from ST	cluster_80	cluster_82	cluster_104	cluster_109	cluster_112	cluster_103	0_0_105_6_0_0_0_5_25_0	99.9086	141	5466048	57.32	504	cluster_57	cluster_61	cluster_80	cluster_82	cluster_104	cluster_109	cluster_112	cluster_103
587	INSDC	542	GCA_003790485.1		Kp1	1685	101	Inheritance from ST	101	Inheritance from ST	cluster_71	cluster_73	cluster_704	cluster_155	cluster_554	cluster_481	0_0_84_0_8_0_0_0_8_0	99.0914	7	5857478	56.9	505;8247	cluster_54	cluster_56	cluster_71	cluster_73	cluster_704	cluster_155	cluster_554	cluster_481
588	INSDC	543	GCA_002236205.1		Kp1	512	258	Inheritance from ST	258	Inheritance from ST	cluster_80	cluster_82	cluster_104	cluster_67	cluster_68	cluster_140	0_0_105_6_0_0_17_65_29_0	99.9152	183	6110008	57.18	206	cluster_57	cluster_61	cluster_80	cluster_82	cluster_104	cluster_67	cluster_68	cluster_140
589	INSDC	544	GCA_002236185.1		Kp1	512	258	Inheritance from ST	258	Inheritance from ST	cluster_80	cluster_82	cluster_104	cluster_67	cluster_68	cluster_140	0_0_105_6_0_0_17_65_29_0	99.9346	199	5862536	57.06	150;206;211;309	cluster_57	cluster_61	cluster_80	cluster_82	cluster_104	cluster_67	cluster_68	cluster_140
590	INSDC	545	GCA_002235325.1		Kp1	258	258	Inheritance from ST	258	Inheritance from ST	cluster_80	cluster_82	cluster_104	cluster_109	cluster_427	cluster_482	0_0_105_6_0_0_0_23_0_0	99.9222	166	5669513	57.2	506	cluster_57	cluster_61	cluster_80	cluster_82	cluster_104	cluster_109	cluster_427	cluster_482
591	INSDC	546	GCA_004151395.1	> 30 missing alleles	Kp1	231												99.1183	146	5547817	57.06
592	INSDC	547	GCA_001702035.1		Kp1	258	258	Inheritance from ST	258	Inheritance from ST	cluster_80	cluster_82	cluster_104	cluster_109	cluster_428	cluster_483	0_0_105_6_0_0_0_55_0_0	99.9017	159	5883719	56.96	507	cluster_57	cluster_61	cluster_80	cluster_82	cluster_104	cluster_109	cluster_428	cluster_483
593	INSDC	548	GCA_002236055.1		Kp1	258	258	Inheritance from ST	258	Inheritance from ST	cluster_80	cluster_82	cluster_104	cluster_109	cluster_112	cluster_484	0_0_105_6_0_0_0_5_4_0	99.9079	114	5626225	57.15	508;530;934;953;954;1860	cluster_57	cluster_61	cluster_80	cluster_82	cluster_104	cluster_109	cluster_112	cluster_484
594	INSDC	549	GCA_000406765.2		Kp1	258	258	Inheritance from ST	258	Inheritance from ST	cluster_80	cluster_82	cluster_104	cluster_118	cluster_126	cluster_144	0_0_105_6_0_0_0_76_0_0	99.9352	5	5547643	57.27	154;155;8384	cluster_57	cluster_61	cluster_80	cluster_82	cluster_104	cluster_118	cluster_126	cluster_144
595	INSDC	550	GCA_001063525.1		Kp1	2970	2970	Inheritance from ST	2970	Inheritance from ST	cluster_275	cluster_297	cluster_341	cluster_393	cluster_429	cluster_485	0_0_272_0_0_0_0_0_0_0	99.1367	113	5499677	57.23	509	cluster_146	cluster_190	cluster_275	cluster_297	cluster_341	cluster_393	cluster_429	cluster_485
596	INSDC	551	GCA_001065235.1		Kp1	2970	2970	Inheritance from ST	2970	Inheritance from ST	cluster_275	cluster_297	cluster_341	cluster_393	cluster_429	cluster_486	0_0_272_0_0_0_0_0_1_0	99.1861	147	5491015	57.24	510	cluster_146	cluster_190	cluster_275	cluster_297	cluster_341	cluster_393	cluster_429	cluster_486
597	INSDC	552	GCA_001463055.1		Kp1	258	258	Inheritance from ST	258	Inheritance from ST	cluster_80	cluster_82	cluster_104	cluster_109	cluster_117	cluster_177	0_0_105_6_0_0_0_50_0_0	99.8796	192	5738166	57.05	191;2647	cluster_57	cluster_61	cluster_80	cluster_82	cluster_104	cluster_109	cluster_117	cluster_177
598	INSDC	553	GCA_001462865.1		Kp1	258	258	Inheritance from ST	258	Inheritance from ST	cluster_80	cluster_82	cluster_104	cluster_394	cluster_430	cluster_487	0_0_105_6_0_0_42_0_0_0	99.8819	145	5712687	57.07	511	cluster_57	cluster_61	cluster_80	cluster_82	cluster_104	cluster_394	cluster_430	cluster_487
599	INSDC	554	GCA_001462885.1		Kp1	525	525	Inheritance from ST	525	Inheritance from ST	cluster_276	cluster_298	cluster_342	cluster_395	cluster_431	cluster_488	0_0_125_0_0_0_0_0_0_0	99.1678	115	6030373	56.2	512	cluster_147	cluster_191	cluster_276	cluster_298	cluster_342	cluster_395	cluster_431	cluster_488
600	INSDC	555	GCA_001462905.1		Kp1	405	405	Inheritance from ST	405	Inheritance from ST	cluster_277	cluster_331	cluster_382	cluster_396	cluster_432	cluster_489	0_0_374_0_4_0_5_0_0_0	99.125	170	5833342	56.85	513	cluster_148	cluster_192	cluster_277	cluster_331	cluster_382	cluster_396	cluster_432	cluster_489
601	INSDC	556	GCA_001463085.1		Kp1	147	147	Inheritance from ST	147	Inheritance from ST	cluster_278	cluster_300	cluster_344	cluster_397	cluster_433	cluster_490	0_0_197_0_5_0_0_0_0_0	99.1727	111	5586844	57.19	514	cluster_50	cluster_51	cluster_278	cluster_300	cluster_344	cluster_397	cluster_433	cluster_490
602	INSDC	557	GCA_001463105.1		Kp1	340	340	Inheritance from ST	258	Inheritance from ST	cluster_61	cluster_63	cluster_92	cluster_398	cluster_434	cluster_491	0_0_105_0_11_0_0_7_0_0	99.7225	191	5471211	57.27	515;734	cluster_57	cluster_67	cluster_61	cluster_63	cluster_92	cluster_398	cluster_434	cluster_491
603	INSDC	558	GCA_001462965.1		Kp1	11	3666	Inheritance from ST	258	Inheritance from ST	cluster_250	cluster_272	cluster_345	cluster_399	cluster_435	cluster_492	0_0_105_11_0_0_3_0_0_0	99.6282	78	5503479	57.27	516;1634	cluster_57	cluster_176	cluster_250	cluster_272	cluster_345	cluster_399	cluster_435	cluster_492
604	INSDC	559	GCA_001463125.1		Kp1	11	340	Inheritance from ST	258	Inheritance from ST	cluster_280	cluster_302	cluster_346	cluster_400	cluster_436	cluster_493	0_0_105_0_17_0_0_0_0_0	99.6682	168	6095009	56.51	517	cluster_57	cluster_67	cluster_280	cluster_302	cluster_346	cluster_400	cluster_436	cluster_493
605	INSDC	560	GCA_001463215.1		Kp1	336	17	Inheritance from ST	17	Inheritance from ST	cluster_164	cluster_179	cluster_347	cluster_401	cluster_437	cluster_494	0_0_22_24_3_0_4_0_0_0	99.5788	90	5579363	57.1	518	cluster_4	cluster_116	cluster_164	cluster_179	cluster_347	cluster_401	cluster_437	cluster_494
606	INSDC	561	GCA_001463555.1		Kp1	17	17	Inheritance from ST	17	Inheritance from ST	cluster_281	cluster_304	cluster_348	cluster_402	cluster_438	cluster_495	0_0_22_24_21_0_0_0_0_0	99.6157	165	5871817	56.58	519	cluster_4	cluster_116	cluster_281	cluster_304	cluster_348	cluster_402	cluster_438	cluster_495
607	INSDC	562	GCA_001463295.1		Kp1	187	187	Inheritance from ST	1628	Inheritance from ST	cluster_282	cluster_305	cluster_349	cluster_403	cluster_439	cluster_496	0_0_308_2_0_0_0_0_0_0	99.1486	102	5485745	57.16	520	cluster_149	cluster_193	cluster_282	cluster_305	cluster_349	cluster_403	cluster_439	cluster_496
608	INSDC	563	GCA_001463285.1		Kp1	258	258	Inheritance from ST	258	Inheritance from ST	cluster_80	cluster_82	cluster_104	cluster_837	cluster_440	cluster_497	0_0_105_6_0_0_17_62_0_0	99.9122	135	5493115	57.22	521	cluster_57	cluster_61	cluster_80	cluster_82	cluster_104	cluster_837	cluster_440	cluster_497
609	INSDC	564	GCA_001463615.1		Kp1	101	101	Inheritance from ST	101	Inheritance from ST	cluster_71	cluster_73	cluster_704	cluster_405	cluster_441	cluster_498	0_0_84_0_8_0_1_0_0_0	99.1065	177	5725677	56.72	522	cluster_54	cluster_56	cluster_71	cluster_73	cluster_704	cluster_405	cluster_441	cluster_498
610	INSDC	565	GCA_001463605.1		Kp1	11	3666	Inheritance from ST	258	Inheritance from ST	cluster_250	cluster_272	cluster_352	cluster_406	cluster_442	cluster_499	0_0_105_11_0_0_4_0_0_0	99.6336	94	5486260	57.29	523	cluster_57	cluster_176	cluster_250	cluster_272	cluster_352	cluster_406	cluster_442	cluster_499
611	INSDC	566	GCA_001463665.1		Kp1	17	17	Inheritance from ST	17	Inheritance from ST	cluster_283	cluster_306	cluster_353	cluster_407	cluster_443	cluster_500	0_0_22_24_23_0_0_0_0_0	99.7327	208	5560392	57.16	524	cluster_4	cluster_116	cluster_283	cluster_306	cluster_353	cluster_407	cluster_443	cluster_500
612	INSDC	567	GCA_001463415.1		Kp1	258	258	Inheritance from ST	258	Inheritance from ST	cluster_80	cluster_82	cluster_104	cluster_109	cluster_112	cluster_501	0_0_105_6_0_0_0_5_40_0	99.8712	208	5399839	57.25	525	cluster_57	cluster_61	cluster_80	cluster_82	cluster_104	cluster_109	cluster_112	cluster_501
613	INSDC	568	GCA_001463445.1		Kp1	37	37	Inheritance from ST	37	Inheritance from ST	cluster_284	cluster_307	cluster_354	cluster_408	cluster_444	cluster_502	0_0_109_1_3_0_0_0_0_0	99.7037	64	5292577	57.48	526	cluster_5	cluster_47	cluster_284	cluster_307	cluster_354	cluster_408	cluster_444	cluster_502
614	INSDC	569	GCA_001463475.1		Kp1	14	14	Inheritance from ST	14	Inheritance from ST	cluster_118	cluster_126	cluster_355	cluster_409	cluster_445	cluster_503	0_0_1_1_13_1_0_0_0_0	99.7179	139	5687613	56.97	527	cluster_71	cluster_81	cluster_118	cluster_126	cluster_355	cluster_409	cluster_445	cluster_503
615	INSDC	570	GCA_001463525.1		Kp1	855	855	Inheritance from ST	258	Inheritance from ST	cluster_285	cluster_308	cluster_356	cluster_410	cluster_446	cluster_504	0_0_105_9_0_1_0_0_0_0	99.6617	132	6002026	56.59	528	cluster_57	cluster_194	cluster_285	cluster_308	cluster_356	cluster_410	cluster_446	cluster_504
616	INSDC	571	GCA_002235315.1		Kp1	512	258	Inheritance from ST	258	Inheritance from ST	cluster_80	cluster_82	cluster_104	cluster_67	cluster_68	cluster_140	0_0_105_6_0_0_17_65_29_0	99.9504	237	6022216	57.11	150;206;211;309	cluster_57	cluster_61	cluster_80	cluster_82	cluster_104	cluster_67	cluster_68	cluster_140
617	INSDC	572	GCA_002235295.1		Kp1	258	258	Inheritance from ST	258	Inheritance from ST	cluster_80	cluster_82	cluster_104	cluster_109	cluster_112	cluster_505	0_0_105_6_0_0_0_5_23_0	99.9001	148	5645599	57.16	529	cluster_57	cluster_61	cluster_80	cluster_82	cluster_104	cluster_109	cluster_112	cluster_505
618	INSDC	573	GCA_002235265.1		Kp1	258	258	Inheritance from ST	258	Inheritance from ST	cluster_80	cluster_82	cluster_104	cluster_109	cluster_112	cluster_484	0_0_105_6_0_0_0_5_4_0	99.939	161	5547773	57.19	530;934;954	cluster_57	cluster_61	cluster_80	cluster_82	cluster_104	cluster_109	cluster_112	cluster_484
619	INSDC	574	GCA_002235245.1		Kp1	512	258	Inheritance from ST	258	Inheritance from ST	cluster_80	cluster_82	cluster_104	cluster_67	cluster_68	cluster_506	0_0_105_6_0_0_17_65_10_0	99.9379	157	5790562	57.12	531;535	cluster_57	cluster_61	cluster_80	cluster_82	cluster_104	cluster_67	cluster_68	cluster_506
620	INSDC	575	GCA_004209275.1		Kp1	502	502	Inheritance from ST	502	Inheritance from ST	cluster_286	cluster_309	cluster_357	cluster_411	cluster_447	cluster_507	0_0_219_0_5_0_0_0_0_0	99.1185	814	6386037	56.07	532	cluster_137	cluster_178	cluster_286	cluster_309	cluster_357	cluster_411	cluster_447	cluster_507
621	INSDC	576	GCA_000406865.1		Kp1	258	258	Inheritance from ST	258	Inheritance from ST	cluster_80	cluster_82	cluster_104	cluster_168	cluster_448	cluster_508	0_0_105_6_0_0_17_5_18_0	99.9704	213	5558834	57.04	533	cluster_57	cluster_61	cluster_80	cluster_82	cluster_104	cluster_168	cluster_448	cluster_508
622	INSDC	577	GCA_000710075.1		Kp1	37	3648	Inheritance from ST	37	Inheritance from ST	cluster_287	cluster_310	cluster_358	cluster_413	cluster_449	cluster_509	0_0_109_23_0_0_0_0_0_0	99.6978	133	5432440	57.14	534	cluster_5	cluster_195	cluster_287	cluster_310	cluster_358	cluster_413	cluster_449	cluster_509
623	INSDC	578	GCA_002235235.1		Kp1	512	258	Inheritance from ST	258	Inheritance from ST	cluster_80	cluster_82	cluster_104	cluster_67	cluster_68	cluster_140	0_0_105_6_0_0_17_65_29_0	99.9239	175	5824619	57.05	211;309	cluster_57	cluster_61	cluster_80	cluster_82	cluster_104	cluster_67	cluster_68	cluster_140
624	INSDC	579	GCA_004145895.1	> 30 missing alleles	Kp1	231												99.0937	124	5511610	57.11
625	INSDC	580	GCA_002236155.1		Kp1	512	258	Inheritance from ST	258	Inheritance from ST	cluster_80	cluster_82	cluster_104	cluster_67	cluster_68	cluster_506	0_0_105_6_0_0_17_65_10_0	99.9522	217	5818124	57.13	535	cluster_57	cluster_61	cluster_80	cluster_82	cluster_104	cluster_67	cluster_68	cluster_506
626	INSDC	581	GCA_002235215.1		Kp1	307	307	Inheritance from ST	307	Inheritance from ST	cluster_56	cluster_58	cluster_60	cluster_61	cluster_62	cluster_418	0_0_369_0_0_0_0_0_1_0	99.1566	100	5580191	57.18	536	cluster_53	cluster_55	cluster_56	cluster_58	cluster_60	cluster_61	cluster_62	cluster_418
627	INSDC	582	GCA_001063755.1		Kp1	461	461	Inheritance from ST	461	Inheritance from ST	cluster_288	cluster_311	cluster_359	cluster_414	cluster_450	cluster_510	0_0_178_4_2_0_0_0_0_0	99.1166	144	5791548	56.93	537	cluster_150	cluster_196	cluster_288	cluster_311	cluster_359	cluster_414	cluster_450	cluster_510
628	INSDC	583	GCA_002235165.1		Kp1	745	258	Inheritance from ST	258	Inheritance from ST	cluster_80	cluster_82	cluster_104	cluster_67	cluster_451	cluster_511	0_0_105_6_0_0_17_67_0_0	99.9545	140	5705417	57.16	538	cluster_57	cluster_61	cluster_80	cluster_82	cluster_104	cluster_67	cluster_451	cluster_511
629	INSDC	584	GCA_002235175.1		Kp1	307	307	Inheritance from ST	307	Inheritance from ST	cluster_56	cluster_58	cluster_60	cluster_415	cluster_452	cluster_512	0_0_369_0_0_0_0_22_0_0	99.2047	121	5724832	57.14	539	cluster_53	cluster_55	cluster_56	cluster_58	cluster_60	cluster_415	cluster_452	cluster_512
630	INSDC	585	GCA_001969905.2		Kp1	395	395	Inheritance from ST	395	Inheritance from ST	cluster_289	cluster_312	cluster_360	cluster_416	cluster_453	cluster_513	0_0_106_0_3_0_0_3_0_0	99.3469	111	5649681	57.1	540	cluster_60	cluster_65	cluster_289	cluster_312	cluster_360	cluster_416	cluster_453	cluster_513
631	INSDC	586	GCA_002235155.1		Kp1	512	258	Inheritance from ST	258	Inheritance from ST	cluster_80	cluster_82	cluster_104	cluster_67	cluster_68	cluster_514	0_0_105_6_0_0_17_65_63_0	99.9305	186	5746898	57.14	541	cluster_57	cluster_61	cluster_80	cluster_82	cluster_104	cluster_67	cluster_68	cluster_514
632	INSDC	587	GCA_001701985.1		Kp1	383	383	Inheritance from ST	383	Inheritance from ST	cluster_290	cluster_313	cluster_361	cluster_417	cluster_454	cluster_515	0_0_87_5_0_2_1_1_0_0	99.0991	138	5889874	56.76	542	cluster_47	cluster_197	cluster_290	cluster_313	cluster_361	cluster_417	cluster_454	cluster_515
633	INSDC	588	GCA_002235555.1		Kp1	512	258	Inheritance from ST	258	Inheritance from ST	cluster_80	cluster_82	cluster_104	cluster_67	cluster_106	cluster_112	0_0_105_6_0_0_17_66_0_0	99.9713	167	6035358	57.11	238;597	cluster_57	cluster_61	cluster_80	cluster_82	cluster_104	cluster_67	cluster_106	cluster_112
634	INSDC	589	GCA_002370005.1		Kp1	11	11	Inheritance from ST	258	Inheritance from ST	cluster_100	cluster_103	cluster_113	cluster_119	cluster_146	cluster_167	0_0_105_2_0_0_2_10_0_0	99.6959	249	5735464	56.99	543	cluster_57	cluster_90	cluster_100	cluster_103	cluster_113	cluster_119	cluster_146	cluster_167
635	INSDC	590	GCA_003194695.1		Kp1	307	307	Inheritance from ST	307	Inheritance from ST	cluster_56	cluster_58	cluster_60	cluster_2148	cluster_455	cluster_516	0_0_369_0_0_0_0_20_0_0	99.2019	182	5481284	57.22	544	cluster_53	cluster_55	cluster_56	cluster_58	cluster_60	cluster_2148	cluster_455	cluster_516
636	INSDC	591	GCA_001718175.1		Kp1	340	340	Inheritance from ST	258	Inheritance from ST	cluster_61	cluster_63	cluster_92	cluster_419	cluster_456	cluster_517	0_0_105_0_11_0_0_8_0_0	99.6998	82	5504176	57.34	545	cluster_57	cluster_67	cluster_61	cluster_63	cluster_92	cluster_419	cluster_456	cluster_517
637	INSDC	592	GCA_002236145.1		Kp1	512	258	Inheritance from ST	258	Inheritance from ST	cluster_80	cluster_82	cluster_104	cluster_67	cluster_68	cluster_518	0_0_105_6_0_0_17_65_54_0	99.9696	169	5787830	57.11	546	cluster_57	cluster_61	cluster_80	cluster_82	cluster_104	cluster_67	cluster_68	cluster_518
638	INSDC	593	GCA_003076555.1		Kp1	307	307	Inheritance from ST	307	Inheritance from ST	cluster_56	cluster_58	cluster_60	cluster_61	cluster_62	cluster_519	0_0_369_0_0_0_0_0_1_7	99.2068	3	5359558	57.39	547	cluster_53	cluster_55	cluster_56	cluster_58	cluster_60	cluster_61	cluster_62	cluster_519
639	INSDC	594	GCA_004146315.1	> 30 missing alleles	Kp1	231												99.1154	279	5557822	57.09
640	INSDC	595	GCA_002235115.1		Kp1	512	258	Inheritance from ST	258	Inheritance from ST	cluster_80	cluster_82	cluster_104	cluster_67	cluster_451	cluster_511	0_0_105_6_0_0_17_67_0_0	99.963	170	5777279	57.12	538;8304	cluster_57	cluster_61	cluster_80	cluster_82	cluster_104	cluster_67	cluster_451	cluster_511
641	INSDC	596	GCA_000807515.2		Kp1	392	147	Inheritance from ST	147	Inheritance from ST	cluster_58	cluster_155	cluster_62	cluster_420	cluster_457	cluster_520	0_0_197_0_25_0_0_0_0_0	99.1626	5	5705808	57.07	548;910;3195	cluster_50	cluster_51	cluster_58	cluster_155	cluster_62	cluster_420	cluster_457	cluster_520
642	INSDC	597	GCA_002235105.1		Kp1	512	258	Inheritance from ST	258	Inheritance from ST	cluster_80	cluster_82	cluster_104	cluster_67	cluster_451	cluster_511	0_0_105_6_0_0_17_67_0_0	99.9615	126	5568238	57.28	538	cluster_57	cluster_61	cluster_80	cluster_82	cluster_104	cluster_67	cluster_451	cluster_511
643	INSDC	598	GCA_002235095.1		Kp1	512	258	Inheritance from ST	258	Inheritance from ST	cluster_80	cluster_82	cluster_104	cluster_67	cluster_106	cluster_112	0_0_105_6_0_0_17_66_0_0	99.9683	170	5856621	57.03	549;597	cluster_57	cluster_61	cluster_80	cluster_82	cluster_104	cluster_67	cluster_106	cluster_112
644	INSDC	599	GCA_000406885.1		Kp1	258	258	Inheritance from ST	258	Inheritance from ST	cluster_80	cluster_82	cluster_104	cluster_118	cluster_126	cluster_144	0_0_105_6_0_0_0_76_0_0	99.9295	139	5398867	57.34	154	cluster_57	cluster_61	cluster_80	cluster_82	cluster_104	cluster_118	cluster_126	cluster_144
645	INSDC	600	GCA_001065795.1		Kp1		10211	Arbitrary	34	Inheritance from ST	cluster_291	cluster_314	cluster_363	cluster_421	cluster_458	cluster_521	0_0_13_8_1_0_0_0_0_0	99.2108	797	5357680	57.3	550	cluster_112	cluster_198	cluster_291	cluster_314	cluster_363	cluster_421	cluster_458	cluster_521
646	INSDC	601	GCA_002236085.1		Kp1	512	258	Inheritance from ST	258	Inheritance from ST	cluster_80	cluster_82	cluster_104	cluster_67	cluster_459	cluster_522	0_0_105_6_0_0_17_78_0_0	99.9615	134	5720512	57.12	551;556	cluster_57	cluster_61	cluster_80	cluster_82	cluster_104	cluster_67	cluster_459	cluster_522
647	INSDC	602	GCA_002236195.1		Kp1	512	258	Inheritance from ST	258	Inheritance from ST	cluster_80	cluster_82	cluster_104	cluster_67	cluster_68	cluster_523	0_0_105_6_0_0_17_65_67_0	99.9475	160	5853727	57.01	552	cluster_57	cluster_61	cluster_80	cluster_82	cluster_104	cluster_67	cluster_68	cluster_523
648	INSDC	603	GCA_004208855.1		Kp1	15	15	Inheritance from ST	15	Inheritance from ST	cluster_292	cluster_315	cluster_364	cluster_422	cluster_460	cluster_524	0_0_0_1_0_0_0_0_0_0	99.8062	241	5729143	56.76	553	cluster_1	cluster_1	cluster_292	cluster_315	cluster_364	cluster_422	cluster_460	cluster_524
649	INSDC	604	GCA_002235055.1		Kp1	512	258	Inheritance from ST	258	Inheritance from ST	cluster_80	cluster_82	cluster_104	cluster_67	cluster_68	cluster_523	0_0_105_6_0_0_17_65_67_0	99.9711	166	5829655	57	552	cluster_57	cluster_61	cluster_80	cluster_82	cluster_104	cluster_67	cluster_68	cluster_523
650	INSDC	605	GCA_003703775.1		Kp1	11	11	Inheritance from ST	258	Inheritance from ST	cluster_100	cluster_103	cluster_113	cluster_423	cluster_461	cluster_525	0_0_105_2_0_0_2_17_1_0	99.6804	1	5484551	57.31	554;2927	cluster_57	cluster_90	cluster_100	cluster_103	cluster_113	cluster_423	cluster_461	cluster_525
651	INSDC	606	GCA_002235035.1		Kp1	307	307	Inheritance from ST	307	Inheritance from ST	cluster_56	cluster_58	cluster_60	cluster_415	cluster_462	cluster_526	0_0_369_0_0_0_0_23_0_0	99.2068	124	5766283	57.11	555	cluster_53	cluster_55	cluster_56	cluster_58	cluster_60	cluster_415	cluster_462	cluster_526
652	INSDC	607	GCA_002235045.1		Kp1	512	258	Inheritance from ST	258	Inheritance from ST	cluster_80	cluster_82	cluster_104	cluster_67	cluster_459	cluster_522	0_0_105_6_0_0_17_78_0_0	99.9469	133	5728485	57.11	556	cluster_57	cluster_61	cluster_80	cluster_82	cluster_104	cluster_67	cluster_459	cluster_522
653	INSDC	608	GCA_004005685.1		Kp1		307	Inheritance from ST	307	Inheritance from ST	cluster_56	cluster_58	cluster_60	cluster_61	cluster_62	cluster_527	0_0_369_0_0_0_0_0_1_8	99.2397	329	5859737	56.87	557	cluster_53	cluster_55	cluster_56	cluster_58	cluster_60	cluster_61	cluster_62	cluster_527
654	INSDC	609	GCA_004005675.1		Kp1	307	307	Inheritance from ST	307	Inheritance from ST	cluster_56	cluster_58	cluster_60	cluster_61	cluster_62	cluster_527	0_0_369_0_0_0_0_0_1_8	99.2234	351	5896064	56.85	557;8285	cluster_53	cluster_55	cluster_56	cluster_58	cluster_60	cluster_61	cluster_62	cluster_527
655	INSDC	610	GCA_001701935.1		Kp1	383	383	Inheritance from ST	383	Inheritance from ST	cluster_290	cluster_313	cluster_361	cluster_417	cluster_454	cluster_515	0_0_87_5_0_2_1_1_0_0	99.0978	139	5897970	56.77	542	cluster_47	cluster_197	cluster_290	cluster_313	cluster_361	cluster_417	cluster_454	cluster_515
656	INSDC	611	GCA_002235755.1		Kp1	512	258	Inheritance from ST	258	Inheritance from ST	cluster_80	cluster_82	cluster_104	cluster_67	cluster_68	cluster_92	0_0_105_6_0_0_17_65_0_0	99.941	156	5822347	57.08	233	cluster_57	cluster_61	cluster_80	cluster_82	cluster_104	cluster_67	cluster_68	cluster_92
657	INSDC	612	GCA_002211665.1		Kp1	437	340	Inheritance from ST	258	Inheritance from ST	cluster_87	cluster_89	cluster_109	cluster_424	cluster_463	cluster_528	0_0_105_1_1_1_0_2_0_0	99.7297	5	5745128	56.83	558	cluster_57	cluster_67	cluster_87	cluster_89	cluster_109	cluster_424	cluster_463	cluster_528
658	INSDC	613	GCA_002411925.1		Kp1	2816	2816	Inheritance from ST	2816	Inheritance from ST	cluster_293	cluster_316	cluster_365	cluster_425	cluster_464	cluster_529	0_0_412_0_0_0_0_0_0_0	99.1091	106	5532133	57.16	559	cluster_152	cluster_200	cluster_293	cluster_316	cluster_365	cluster_425	cluster_464	cluster_529
659	INSDC	614	GCA_002278055.1		Kp1	11	11	Inheritance from ST	258	Inheritance from ST	cluster_100	cluster_103	cluster_366	cluster_426	cluster_465	cluster_530	0_0_105_2_0_0_5_0_0_0	99.6951	1	5475860	57.36	560	cluster_57	cluster_90	cluster_100	cluster_103	cluster_366	cluster_426	cluster_465	cluster_530
660	INSDC	615	GCA_001066095.1		Kp1	3601	3601	Inheritance from ST	3601	Inheritance from ST	cluster_294	cluster_318	cluster_367	cluster_427	cluster_466	cluster_531	0_0_119_0_0_0_0_0_0_0	99.3614	168	5241296	57.28	561	cluster_153	cluster_201	cluster_294	cluster_318	cluster_367	cluster_427	cluster_466	cluster_531
661	INSDC	616	GCA_001066115.1		Kp1	258	258	Inheritance from ST	258	Inheritance from ST	cluster_80	cluster_82	cluster_104	cluster_428	cluster_467	cluster_532	0_0_105_6_0_0_39_0_0_0	99.9536	300	5411554	57.31	562	cluster_57	cluster_61	cluster_80	cluster_82	cluster_104	cluster_428	cluster_467	cluster_532
662	INSDC	617	GCA_004127435.1		Kp1	11	340	Inheritance from ST	258	Inheritance from ST	cluster_295	cluster_319	cluster_369	cluster_429	cluster_468	cluster_533	0_0_105_0_22_0_0_0_1_0	99.643	478	6074240	56.58	563	cluster_57	cluster_67	cluster_295	cluster_319	cluster_369	cluster_429	cluster_468	cluster_533
663	INSDC	618	GCA_004127345.1		Kp1	147	147	Inheritance from ST	147	Inheritance from ST	cluster_296	cluster_320	cluster_370	cluster_430	cluster_469	cluster_534	0_0_197_0_11_0_0_0_0_0	99.1246	62	5861838	56.54	564	cluster_50	cluster_51	cluster_296	cluster_320	cluster_370	cluster_430	cluster_469	cluster_534
664	INSDC	619	GCA_001066155.1		Kp1	234	234	Inheritance from ST	234	Inheritance from ST	cluster_297	cluster_321	cluster_371	cluster_431	cluster_470	cluster_535	0_0_366_0_1_2_0_0_0_0	99.1973	290	5418843	57.22	565	cluster_154	cluster_202	cluster_297	cluster_321	cluster_371	cluster_431	cluster_470	cluster_535
665	INSDC	620	GCA_001066165.1		Kp1	234	234	Inheritance from ST	234	Inheritance from ST	cluster_297	cluster_321	cluster_371	cluster_431	cluster_470	cluster_536	0_0_366_0_1_2_0_0_1_0	99.1891	312	5419282	57.22	566	cluster_154	cluster_202	cluster_297	cluster_321	cluster_371	cluster_431	cluster_470	cluster_536
666	INSDC	621	GCA_001067135.1		Kp1	234	234	Inheritance from ST	234	Inheritance from ST	cluster_297	cluster_321	cluster_371	cluster_431	cluster_470	cluster_535	0_0_366_0_1_2_0_0_0_0	99.1871	240	5421649	57.22	567	cluster_154	cluster_202	cluster_297	cluster_321	cluster_371	cluster_431	cluster_470	cluster_535
667	INSDC	622	GCA_001067155.1		Kp1	234	234	Inheritance from ST	234	Inheritance from ST	cluster_297	cluster_321	cluster_371	cluster_431	cluster_470	cluster_535	0_0_366_0_1_2_0_0_0_0	99.2022	410	5414371	57.24	568	cluster_154	cluster_202	cluster_297	cluster_321	cluster_371	cluster_431	cluster_470	cluster_535
668	INSDC	623	GCA_002173875.1		Kp1	23	23	Inheritance from ST	23	Inheritance from ST	cluster_153	cluster_322	cluster_372	cluster_432	cluster_471	cluster_538	0_0_429_0_37_0_0_0_0_0	99.921	375	5509257	57.27	569	cluster_6	cluster_6	cluster_153	cluster_322	cluster_372	cluster_432	cluster_471	cluster_538
669	INSDC	624	GCA_000699425.1		Kp1	1123	1123	Inheritance from ST	17	Inheritance from ST	cluster_298	cluster_323	cluster_373	cluster_433	cluster_472	cluster_539	0_0_22_12_1_0_0_0_0_0	99.7289	148	5676944	57.3	570	cluster_4	cluster_4	cluster_298	cluster_323	cluster_373	cluster_433	cluster_472	cluster_539
670	INSDC	625	GCA_004145965.1		Kp1	231	231	Inheritance from ST	231	Inheritance from ST	cluster_50	cluster_127	cluster_54	cluster_434	cluster_473	cluster_540	0_0_88_0_0_0_6_0_0_0	99.1412	146	5532560	57.06	571	cluster_48	cluster_49	cluster_50	cluster_127	cluster_54	cluster_434	cluster_473	cluster_540
671	INSDC	626	GCA_002411885.1		Kp1	17	10071	Arbitrary	17	Inheritance from ST	cluster_299	cluster_324	cluster_375	cluster_435	cluster_474	cluster_541	0_0_22_22_1_0_0_0_0_0	99.5707	87	5418827	57.34	572	cluster_4	cluster_203	cluster_299	cluster_324	cluster_375	cluster_435	cluster_474	cluster_541
672	INSDC	627	GCA_004127625.1		Kp1	37	37	Inheritance from ST	37	Inheritance from ST	cluster_300	cluster_325	cluster_376	cluster_436	cluster_475	cluster_542	0_0_109_1_24_0_0_0_0_0	99.6717	54	5604329	56.99	573;1408;1410;1411	cluster_5	cluster_47	cluster_300	cluster_325	cluster_376	cluster_436	cluster_475	cluster_542
673	INSDC	628	GCA_003650145.1		Kp1		340	Inheritance from ST	258	Inheritance from ST	cluster_101	cluster_104	cluster_253	cluster_437	cluster_476	cluster_543	0_0_105_0_9_0_0_21_0_0	99.7463	692	5475334	57.44	574	cluster_57	cluster_67	cluster_101	cluster_104	cluster_253	cluster_437	cluster_476	cluster_543
674	INSDC	629	GCA_001701445.1		Kp1	258	258	Inheritance from ST	258	Inheritance from ST	cluster_80	cluster_82	cluster_104	cluster_109	cluster_477	cluster_544	0_0_105_6_0_0_0_7_0_0	99.8797	119	5680032	57.11	575	cluster_57	cluster_61	cluster_80	cluster_82	cluster_104	cluster_109	cluster_477	cluster_544
675	INSDC	630	GCA_002236015.1		Kp1	258	258	Inheritance from ST	258	Inheritance from ST	cluster_80	cluster_82	cluster_104	cluster_109	cluster_112	cluster_103	0_0_105_6_0_0_0_5_25_0	99.9107	100	5446133	57.27	504	cluster_57	cluster_61	cluster_80	cluster_82	cluster_104	cluster_109	cluster_112	cluster_103
676	INSDC	631	GCA_002369935.1		Kp1	11	11	Inheritance from ST	258	Inheritance from ST	cluster_100	cluster_103	cluster_113	cluster_119	cluster_478	cluster_545	0_0_105_2_0_0_2_16_0_0	99.7116	588	5701181	57.01	576	cluster_57	cluster_90	cluster_100	cluster_103	cluster_113	cluster_119	cluster_478	cluster_545
677	INSDC	632	GCA_001066415.1		Kp1	234	234	Inheritance from ST	234	Inheritance from ST	cluster_297	cluster_326	cluster_377	cluster_438	cluster_479	cluster_546	0_0_366_0_1_0_0_0_0_0	99.2161	214	5275194	57.39	577	cluster_154	cluster_202	cluster_297	cluster_326	cluster_377	cluster_438	cluster_479	cluster_546
678	INSDC	633	GCA_002173965.1		Kp1		10215	Arbitrary	76	Inheritance from ST	cluster_301	cluster_327	cluster_378	cluster_439	cluster_480	cluster_547	0_0_46_4_0_0_0_0_0_0	99.1679	364	5187064	57.73	578	cluster_52	cluster_204	cluster_301	cluster_327	cluster_378	cluster_439	cluster_480	cluster_547
679	INSDC	634	GCA_001956965.1		Kp1	147	147	Inheritance from ST	147	Inheritance from ST	cluster_77	cluster_79	cluster_82	cluster_208	cluster_481	cluster_548	0_0_197_0_4_0_2_3_1_0	99.0899	5	5869161	56.64	579;3387	cluster_50	cluster_51	cluster_77	cluster_79	cluster_82	cluster_208	cluster_481	cluster_548
680	INSDC	635	GCA_003403255.1		Kp1	3181	3181	Inheritance from ST	3181	Inheritance from ST	cluster_302	cluster_328	cluster_379	cluster_441	cluster_482	cluster_549	0_0_18_0_0_0_0_0_0_0	99.166	53	5232010	57.34	580	cluster_155	cluster_205	cluster_302	cluster_328	cluster_379	cluster_441	cluster_482	cluster_549
681	INSDC	636	GCA_001066585.1	> 30 missing alleles	Kp1	3602												99.1466	715	5342479	57.42
682	INSDC	637	GCA_002205015.1		Kp1	15	15	Inheritance from ST	15	Inheritance from ST	cluster_68	cluster_70	cluster_78	cluster_442	cluster_483	cluster_550	0_0_0_0_2_0_0_56_0_0	99.7631	205	5857173	56.53	581	cluster_1	cluster_1	cluster_68	cluster_70	cluster_78	cluster_442	cluster_483	cluster_550
683	INSDC	638	GCA_002205025.1		Kp1	15	15	Inheritance from ST	15	Inheritance from ST	cluster_68	cluster_70	cluster_78	cluster_442	cluster_484	cluster_551	0_0_0_0_2_0_0_57_0_0	99.7472	347	5867965	56.54	582	cluster_1	cluster_1	cluster_68	cluster_70	cluster_78	cluster_442	cluster_484	cluster_551
684	INSDC	639	GCA_001067575.1		Kp1	43	10213	Arbitrary	43	Inheritance from ST	cluster_303	cluster_329	cluster_380	cluster_443	cluster_485	cluster_552	0_0_83_1_0_0_0_0_0_0	99.1182	201	5498204	57.16	583	cluster_156	cluster_206	cluster_303	cluster_329	cluster_380	cluster_443	cluster_485	cluster_552
685	INSDC	640	GCA_004145765.1	> 30 missing alleles	Kp1	231												99.0864	187	5617489	56.99
686	INSDC	641	GCA_003688065.1		Kp1	395	395	Inheritance from ST	395	Inheritance from ST	cluster_289	cluster_312	cluster_360	cluster_444	cluster_486	cluster_553	0_0_106_0_3_0_0_0_0_0	99.4129	190	5429670	57.22	584	cluster_60	cluster_65	cluster_289	cluster_312	cluster_360	cluster_444	cluster_486	cluster_553
687	INSDC	642	GCA_003688265.1		Kp1	395	395	Inheritance from ST	395	Inheritance from ST	cluster_289	cluster_312	cluster_360	cluster_444	cluster_486	cluster_553	0_0_106_0_3_0_0_0_0_0	99.42	215	5434730	57.2	585	cluster_60	cluster_65	cluster_289	cluster_312	cluster_360	cluster_444	cluster_486	cluster_553
688	INSDC	643	GCA_002205055.1		Kp1	340	340	Inheritance from ST	258	Inheritance from ST	cluster_61	cluster_330	cluster_381	cluster_445	cluster_487	cluster_554	0_0_105_0_11_5_0_0_0_0	99.7094	239	5281430	57.42	586	cluster_57	cluster_67	cluster_61	cluster_330	cluster_381	cluster_445	cluster_487	cluster_554
689	INSDC	644	GCA_001066725.1		Kp1	2970	2970	Inheritance from ST	2970	Inheritance from ST	cluster_275	cluster_297	cluster_341	cluster_393	cluster_429	cluster_486	0_0_272_0_0_0_0_0_1_0	99.1821	221	5431401	57.29	587	cluster_146	cluster_190	cluster_275	cluster_297	cluster_341	cluster_393	cluster_429	cluster_486
690	INSDC	645	GCA_004145945.1	> 30 missing alleles	Kp1	231												99.0901	160	5544575	57.04
691	INSDC	646	GCA_001701505.1		Kp1	258	258	Inheritance from ST	258	Inheritance from ST	cluster_80	cluster_82	cluster_104	cluster_109	cluster_488	cluster_555	0_0_105_6_0_0_0_9_0_0	99.8641	128	5813542	56.99	588	cluster_57	cluster_61	cluster_80	cluster_82	cluster_104	cluster_109	cluster_488	cluster_555
692	INSDC	647	GCA_002236405.1		Kp1	512	258	Inheritance from ST	258	Inheritance from ST	cluster_80	cluster_82	cluster_104	cluster_67	cluster_68	cluster_92	0_0_105_6_0_0_17_65_0_0	99.9511	171	5892633	57.01	93;233;916;958;2106;3330;3440;4276;8272	cluster_57	cluster_61	cluster_80	cluster_82	cluster_104	cluster_67	cluster_68	cluster_92
693	INSDC	648	GCA_000485755.1		Kp1	405	405	Inheritance from ST	405	Inheritance from ST	cluster_277	cluster_331	cluster_382	cluster_996	cluster_489	cluster_556	0_0_374_0_4_0_1_9_0_0	99.1778	209	5637545	56.99	589	cluster_148	cluster_192	cluster_277	cluster_331	cluster_382	cluster_996	cluster_489	cluster_556
694	INSDC	649	GCA_002269295.1		Kp1	11	11	Inheritance from ST	258	Inheritance from ST	cluster_100	cluster_103	cluster_113	cluster_119	cluster_490	cluster_557	0_0_105_2_0_0_2_1_0_0	99.6915	1	5456357	57.45	590;4411	cluster_57	cluster_90	cluster_100	cluster_103	cluster_113	cluster_119	cluster_490	cluster_557
695	INSDC	650	GCA_001077215.1		Kp1	380	380	Inheritance from ST	380	Inheritance from ST	cluster_305	cluster_332	cluster_383	cluster_447	cluster_491	cluster_558	0_0_339_0_0_0_0_0_1_0	99.9371	201	5442106	57.31	591	cluster_11	cluster_207	cluster_305	cluster_332	cluster_383	cluster_447	cluster_491	cluster_558
696	INSDC	651	GCA_001067895.1		Kp1	380	380	Inheritance from ST	380	Inheritance from ST	cluster_305	cluster_332	cluster_383	cluster_447	cluster_491	cluster_559	0_0_339_0_0_0_0_0_0_0	99.9485	434	5437930	57.32	592	cluster_11	cluster_207	cluster_305	cluster_332	cluster_383	cluster_447	cluster_491	cluster_559
697	INSDC	652	GCA_001067955.1		Kp1	380	380	Inheritance from ST	380	Inheritance from ST	cluster_305	cluster_332	cluster_383	cluster_447	cluster_491	cluster_559	0_0_339_0_0_0_0_0_0_0	99.9555	263	5442833	57.31	593	cluster_11	cluster_207	cluster_305	cluster_332	cluster_383	cluster_447	cluster_491	cluster_559
698	INSDC	653	GCA_002412175.1		Kp1	2261	2261	Inheritance from ST	2261	Inheritance from ST	cluster_306	cluster_333	cluster_384	cluster_448	cluster_492	cluster_560	0_0_271_0_0_0_0_0_0_0	99.158	39	5297941	57.51	594	cluster_157	cluster_208	cluster_306	cluster_333	cluster_384	cluster_448	cluster_492	cluster_560
699	INSDC	654	GCA_001945475.1		Kp1	111	111	Inheritance from ST	111	Inheritance from ST	cluster_307	cluster_334	cluster_385	cluster_449	cluster_493	cluster_561	0_0_221_1_8_0_0_0_0_0	99.1995	99	5406369	57.35	595	cluster_91	cluster_108	cluster_307	cluster_334	cluster_385	cluster_449	cluster_493	cluster_561
700	INSDC	655	GCA_001068035.1		Kp1		592	Inheritance from ST	34	Inheritance from ST	cluster_308	cluster_335	cluster_386	cluster_450	cluster_494	cluster_562	0_0_13_12_3_0_0_0_0_0	99.1907	558	5173521	57.49	596	cluster_112	cluster_141	cluster_308	cluster_335	cluster_386	cluster_450	cluster_494	cluster_562
701	INSDC	656	GCA_001701925.1		Kp1	258	258	Inheritance from ST	258	Inheritance from ST	cluster_80	cluster_82	cluster_104	cluster_109	cluster_112	cluster_191	0_0_105_6_0_0_0_5_2_0	99.8454	129	5665141	57.12	205	cluster_57	cluster_61	cluster_80	cluster_82	cluster_104	cluster_109	cluster_112	cluster_191
702	INSDC	657	GCA_002236385.1		Kp1	512	258	Inheritance from ST	258	Inheritance from ST	cluster_80	cluster_82	cluster_104	cluster_67	cluster_106	cluster_112	0_0_105_6_0_0_17_66_0_0	99.9449	171	5866908	57.03	597	cluster_57	cluster_61	cluster_80	cluster_82	cluster_104	cluster_67	cluster_106	cluster_112
703	INSDC	658	GCA_004212615.1		Kp1	983	983	Inheritance from ST	2004	Inheritance from ST	cluster_113	cluster_336	cluster_387	cluster_451	cluster_495	cluster_563	0_0_52_0_1_0_0_0_0_0	99.2735	130	5329330	57.46	598	cluster_84	cluster_99	cluster_113	cluster_336	cluster_387	cluster_451	cluster_495	cluster_563
704	INSDC	659	GCA_004212515.1		Kp1	607	607	Inheritance from ST	607	Inheritance from ST	cluster_309	cluster_337	cluster_388	cluster_452	cluster_496	cluster_564	0_0_86_0_1_0_0_0_0_0	99.1224	224	5667399	57.21	599	cluster_158	cluster_209	cluster_309	cluster_337	cluster_388	cluster_452	cluster_496	cluster_564
705	INSDC	660	GCA_004212525.1		Kp1	17	17	Inheritance from ST	17	Inheritance from ST	cluster_310	cluster_338	cluster_389	cluster_453	cluster_497	cluster_565	0_0_22_24_24_0_0_0_0_0	99.6957	223	5603633	57.23	600	cluster_4	cluster_116	cluster_310	cluster_338	cluster_389	cluster_453	cluster_497	cluster_565
706	INSDC	661	GCA_002751705.1		Kp1	11	11	Inheritance from ST	258	Inheritance from ST	cluster_100	cluster_103	cluster_390	cluster_454	cluster_498	cluster_566	0_0_105_2_0_0_1_0_0_0	99.68	76	5352084	57.43	601	cluster_57	cluster_90	cluster_100	cluster_103	cluster_390	cluster_454	cluster_498	cluster_566
707	INSDC	662	GCA_002751715.1		Kp1	11	11	Inheritance from ST	258	Inheritance from ST	cluster_100	cluster_103	cluster_113	cluster_119	cluster_127	cluster_145	0_0_105_2_0_0_2_0_0_0	99.6858	82	5701782	57.22	156;2680;2687;2688;3163;3554;4360;8385	cluster_57	cluster_90	cluster_100	cluster_103	cluster_113	cluster_119	cluster_127	cluster_145
708	INSDC	663	GCA_002751675.1		Kp1	11	11	Inheritance from ST	258	Inheritance from ST	cluster_100	cluster_103	cluster_391	cluster_455	cluster_499	cluster_567	0_0_105_2_0_2_0_0_0_0	99.675	86	5361935	57.43	602	cluster_57	cluster_90	cluster_100	cluster_103	cluster_391	cluster_455	cluster_499	cluster_567
709	INSDC	664	GCA_002751785.1		Kp1	11	11	Inheritance from ST	258	Inheritance from ST	cluster_100	cluster_103	cluster_392	cluster_456	cluster_500	cluster_568	0_0_105_2_0_0_0_1_1_0	99.6693	161	5558035	57.28	603	cluster_57	cluster_90	cluster_100	cluster_103	cluster_392	cluster_456	cluster_500	cluster_568
710	INSDC	665	GCA_002751155.1		Kp1	11	11	Inheritance from ST	258	Inheritance from ST	cluster_100	cluster_103	cluster_392	cluster_456	cluster_501	cluster_569	0_0_105_2_0_0_0_2_0_0	99.7127	105	5473965	57.32	604	cluster_57	cluster_90	cluster_100	cluster_103	cluster_392	cluster_456	cluster_501	cluster_569
711	INSDC	666	GCA_002751755.1		Kp1	11	11	Inheritance from ST	258	Inheritance from ST	cluster_100	cluster_103	cluster_392	cluster_456	cluster_500	cluster_570	0_0_105_2_0_0_0_1_0_0	99.6939	107	5712512	56.8	605	cluster_57	cluster_90	cluster_100	cluster_103	cluster_392	cluster_456	cluster_500	cluster_570
712	INSDC	667	GCA_002269925.1		Kp1	17	10143	Arbitrary	17	Inheritance from ST	cluster_313	cluster_341	cluster_393	cluster_458	cluster_502	cluster_571	0_0_22_8_2_0_0_0_0_0	99.6266	209	5559535	57.12	606	cluster_4	cluster_63	cluster_313	cluster_341	cluster_393	cluster_458	cluster_502	cluster_571
713	INSDC	668	GCA_003325525.1		Kp1	442	442	Inheritance from ST	442	Inheritance from ST	cluster_17	cluster_342	cluster_394	cluster_459	cluster_503	cluster_572	0_0_152_0_1_0_0_0_0_0	99.9006	214	5577178	56.81	607	cluster_17	cluster_17	cluster_17	cluster_342	cluster_394	cluster_459	cluster_503	cluster_572
714	INSDC	669	GCA_002269905.1		Kp1	17	10143	Arbitrary	17	Inheritance from ST	cluster_315	cluster_343	cluster_395	cluster_460	cluster_504	cluster_573	0_0_22_8_3_0_0_0_0_0	99.6056	329	5554133	57.11	608	cluster_4	cluster_63	cluster_315	cluster_343	cluster_395	cluster_460	cluster_504	cluster_573
715	INSDC	670	GCA_003432535.1		Kp1	152	152	Inheritance from ST	152	Inheritance from ST	cluster_316	cluster_344	cluster_396	cluster_461	cluster_505	cluster_574	0_0_220_0_0_0_0_2_0_0	99.1716	194	5594872	57.32	609	cluster_69	cluster_78	cluster_316	cluster_344	cluster_396	cluster_461	cluster_505	cluster_574
716	INSDC	671	GCA_003432565.1		Kp1	152	152	Inheritance from ST	152	Inheritance from ST	cluster_316	cluster_344	cluster_396	cluster_462	cluster_506	cluster_575	0_0_220_0_0_0_0_9_0_0	99.1919	206	5565198	57.37	610	cluster_69	cluster_78	cluster_316	cluster_344	cluster_396	cluster_462	cluster_506	cluster_575
717	INSDC	672	GCA_003432645.1		Kp1	152	152	Inheritance from ST	152	Inheritance from ST	cluster_316	cluster_344	cluster_396	cluster_461	cluster_507	cluster_576	0_0_220_0_0_0_0_6_0_0	99.1946	309	5704758	57.29	611	cluster_69	cluster_78	cluster_316	cluster_344	cluster_396	cluster_461	cluster_507	cluster_576
718	INSDC	673	GCA_003432615.1		Kp1	152	152	Inheritance from ST	152	Inheritance from ST	cluster_316	cluster_344	cluster_396	cluster_462	cluster_506	cluster_577	0_0_220_0_0_0_0_9_1_0	99.1836	263	5649707	57.3	612	cluster_69	cluster_78	cluster_316	cluster_344	cluster_396	cluster_462	cluster_506	cluster_577
719	INSDC	674	GCA_001648215.1		Kp1	147	147	Inheritance from ST	147	Inheritance from ST	cluster_77	cluster_79	cluster_397	cluster_463	cluster_508	cluster_578	0_0_197_0_4_1_0_1_0_0	99.1415	4	5566588	57.16	613	cluster_50	cluster_51	cluster_77	cluster_79	cluster_397	cluster_463	cluster_508	cluster_578
720	INSDC	675	GCA_004322955.1		Kp1	45	45	Inheritance from ST	45	Inheritance from ST	cluster_317	cluster_346	cluster_398	cluster_464	cluster_509	cluster_579	0_0_158_8_0_0_12_0_0_0	99.6392	4	5616511	57.3	614	cluster_90	cluster_107	cluster_317	cluster_346	cluster_398	cluster_464	cluster_509	cluster_579
721	INSDC	676	GCA_004322995.1		Kp1	35	35	Inheritance from ST	35	Inheritance from ST	cluster_318	cluster_347	cluster_399	cluster_465	cluster_510	cluster_580	0_0_131_1_1_1_0_0_0_0	99.2173	4	5479958	57.28	615	cluster_81	cluster_96	cluster_318	cluster_347	cluster_399	cluster_465	cluster_510	cluster_580
722	INSDC	677	GCA_004327725.1		Kp1	340	340	Inheritance from ST	258	Inheritance from ST	cluster_319	cluster_348	cluster_400	cluster_466	cluster_511	cluster_581	0_0_105_0_15_1_0_0_0_0	99.6594	90	5432189	57.26	616	cluster_57	cluster_67	cluster_319	cluster_348	cluster_400	cluster_466	cluster_511	cluster_581
723	INSDC	678	GCA_003475175.1		Kp1	29	711	Inheritance from ST	29	Inheritance from ST	cluster_320	cluster_349	cluster_401	cluster_467	cluster_512	cluster_582	0_0_137_11_6_0_0_0_0_0	99.2312	24	5433015	57.16	617	cluster_61	cluster_66	cluster_320	cluster_349	cluster_401	cluster_467	cluster_512	cluster_582
724	INSDC	679	GCA_002845345.1		Kp1	11	11	Inheritance from ST	258	Inheritance from ST	cluster_100	cluster_103	cluster_113	cluster_119	cluster_513	cluster_583	0_0_105_2_0_0_2_2_0_0	99.6619	228	5725654	57.12	618	cluster_57	cluster_90	cluster_100	cluster_103	cluster_113	cluster_119	cluster_513	cluster_583
725	INSDC	680	GCA_002861745.1		Kp1	11	11	Inheritance from ST	258	Inheritance from ST	cluster_100	cluster_103	cluster_113	cluster_119	cluster_127	cluster_584	0_0_105_2_0_0_2_0_22_0	99.7033	201	5579979	57.33	619	cluster_57	cluster_90	cluster_100	cluster_103	cluster_113	cluster_119	cluster_127	cluster_584
726	INSDC	681	GCA_002861725.1		Kp1	11	11	Inheritance from ST	258	Inheritance from ST	cluster_100	cluster_103	cluster_113	cluster_119	cluster_127	cluster_585	0_0_105_2_0_0_2_0_23_0	99.6837	165	5571137	57.31	620	cluster_57	cluster_90	cluster_100	cluster_103	cluster_113	cluster_119	cluster_127	cluster_585
727	INSDC	682	GCA_002844965.1		Kp1	11	11	Inheritance from ST	258	Inheritance from ST	cluster_100	cluster_103	cluster_113	cluster_423	cluster_461	cluster_586	0_0_105_2_0_0_2_17_33_0	99.6471	109	5584858	57.29	621	cluster_57	cluster_90	cluster_100	cluster_103	cluster_113	cluster_423	cluster_461	cluster_586
728	INSDC	683	GCA_002844905.1		Kp1	11	11	Inheritance from ST	258	Inheritance from ST	cluster_100	cluster_103	cluster_113	cluster_423	cluster_461	cluster_586	0_0_105_2_0_0_2_17_33_0	99.6705	106	5585792	57.29	621	cluster_57	cluster_90	cluster_100	cluster_103	cluster_113	cluster_423	cluster_461	cluster_586
729	INSDC	684	GCA_900622605.1		Kp1	2121	2121	Inheritance from ST	2121	Inheritance from ST	cluster_321	cluster_350	cluster_402	cluster_469	cluster_515	cluster_587	0_0_322_0_0_0_0_0_0_0	99.0593	2	5668371	57.14	622	cluster_73	cluster_210	cluster_321	cluster_350	cluster_402	cluster_469	cluster_515	cluster_587
730	INSDC	685	GCA_002187785.1		Kp1	716	716	Inheritance from ST	716	Inheritance from ST	cluster_322	cluster_351	cluster_403	cluster_470	cluster_516	cluster_588	0_0_261_0_0_0_0_0_0_0	99.1566	70	5464972	57.09	623	cluster_159	cluster_211	cluster_322	cluster_351	cluster_403	cluster_470	cluster_516	cluster_588
731	INSDC	686	GCA_002188295.1		Kp1	716	716	Inheritance from ST	716	Inheritance from ST	cluster_322	cluster_351	cluster_403	cluster_470	cluster_516	cluster_589	0_0_261_0_0_0_0_0_1_0	99.1335	70	5466679	57.08	624	cluster_159	cluster_211	cluster_322	cluster_351	cluster_403	cluster_470	cluster_516	cluster_589
732	INSDC	687	GCA_002187735.1		Kp1	716	716	Inheritance from ST	716	Inheritance from ST	cluster_322	cluster_351	cluster_403	cluster_470	cluster_516	cluster_589	0_0_261_0_0_0_0_0_1_0	99.128	67	5466028	57.09	624	cluster_159	cluster_211	cluster_322	cluster_351	cluster_403	cluster_470	cluster_516	cluster_589
733	INSDC	688	GCA_002187685.1		Kp1	17	17	Inheritance from ST	17	Inheritance from ST	cluster_323	cluster_352	cluster_404	cluster_471	cluster_517	cluster_590	0_0_22_24_16_0_0_0_0_0	99.6732	105	5557437	57.23	625	cluster_4	cluster_116	cluster_323	cluster_352	cluster_404	cluster_471	cluster_517	cluster_590
734	INSDC	689	GCA_002187715.1		Kp1	25	25	Inheritance from ST	25	Inheritance from ST	cluster_324	cluster_353	cluster_405	cluster_472	cluster_518	cluster_591	0_0_388_1_9_0_0_1_0_0	99.2848	95	5567976	57.1	626	cluster_99	cluster_120	cluster_324	cluster_353	cluster_405	cluster_472	cluster_518	cluster_591
735	INSDC	690	GCA_002187655.1		Kp1	25	25	Inheritance from ST	25	Inheritance from ST	cluster_324	cluster_353	cluster_405	cluster_472	cluster_518	cluster_591	0_0_388_1_9_0_0_1_0_0	99.2602	99	5566862	57.1	626	cluster_99	cluster_120	cluster_324	cluster_353	cluster_405	cluster_472	cluster_518	cluster_591
736	INSDC	691	GCA_002188255.1		Kp1	1658	1658	Inheritance from ST	1658	Inheritance from ST	cluster_325	cluster_354	cluster_406	cluster_473	cluster_519	cluster_592	0_0_60_0_0_0_0_0_0_0	99.211	68	5312357	57.44	627	cluster_160	cluster_212	cluster_325	cluster_354	cluster_406	cluster_473	cluster_519	cluster_592
737	INSDC	692	GCA_002188245.1		Kp1	147	147	Inheritance from ST	147	Inheritance from ST	cluster_52	cluster_54	cluster_407	cluster_474	cluster_520	cluster_593	0_0_197_0_17_1_0_0_0_0	99.1397	140	5705218	57.05	628	cluster_50	cluster_51	cluster_52	cluster_54	cluster_407	cluster_474	cluster_520	cluster_593
738	INSDC	693	GCA_003471715.1		Kp1	17	1123	Inheritance from ST	17	Inheritance from ST	cluster_326	cluster_356	cluster_408	cluster_475	cluster_521	cluster_594	0_0_22_12_8_0_0_0_0_0	99.7217	48	5346538	57.41	629	cluster_4	cluster_4	cluster_326	cluster_356	cluster_408	cluster_475	cluster_521	cluster_594
739	INSDC	694	GCA_003469885.1		Kp1	2054	2054	Inheritance from ST	2054	Inheritance from ST	cluster_327	cluster_357	cluster_409	cluster_476	cluster_522	cluster_595	0_0_303_0_0_0_0_0_0_0	99.1263	247	5557103	56.93	630	cluster_161	cluster_214	cluster_327	cluster_357	cluster_409	cluster_476	cluster_522	cluster_595
740	INSDC	695	GCA_001482645.1		Kp1	35	35	Inheritance from ST	35	Inheritance from ST	cluster_318	cluster_358	cluster_410	cluster_477	cluster_523	cluster_596	0_0_131_1_1_0_0_0_0_0	99.2474	82	5457054	57.04	631	cluster_81	cluster_96	cluster_318	cluster_358	cluster_410	cluster_477	cluster_523	cluster_596
741	INSDC	696	GCA_003143715.1		Kp1	15	15	Inheritance from ST	15	Inheritance from ST	cluster_68	cluster_70	cluster_78	cluster_166	cluster_178	cluster_597	0_0_0_0_2_0_0_0_2_0	99.7753	124	5620800	57.06	632;3534	cluster_1	cluster_1	cluster_68	cluster_70	cluster_78	cluster_166	cluster_178	cluster_597
742	INSDC	697	GCA_003143735.1		Kp1	15	15	Inheritance from ST	15	Inheritance from ST	cluster_68	cluster_70	cluster_78	cluster_166	cluster_178	cluster_597	0_0_0_0_2_0_0_0_2_0	99.7804	111	5668218	57.04	632;3534	cluster_1	cluster_1	cluster_68	cluster_70	cluster_78	cluster_166	cluster_178	cluster_597
743	INSDC	698	GCA_004118955.1		Kp1	23	23	Inheritance from ST	23	Inheritance from ST	cluster_82	cluster_359	cluster_411	cluster_478	cluster_525	cluster_598	0_0_429_0_4_5_0_0_0_0	99.8722	2	5821768	57.04	633	cluster_6	cluster_6	cluster_82	cluster_359	cluster_411	cluster_478	cluster_525	cluster_598
744	INSDC	699	GCA_001875025.1		Kp1	258	258	Inheritance from ST	258	Inheritance from ST	cluster_80	cluster_82	cluster_412	cluster_479	cluster_526	cluster_599	0_0_105_6_0_0_88_0_0_0	99.9627	6	5886119	57.04	634	cluster_57	cluster_61	cluster_80	cluster_82	cluster_412	cluster_479	cluster_526	cluster_599
745	INSDC	700	GCA_001875045.2		Kp1	258	258	Inheritance from ST	258	Inheritance from ST	cluster_80	cluster_82	cluster_104	cluster_168	cluster_527	cluster_600	0_0_105_6_0_0_17_51_0_0	99.9493	10	5753666	57.04	635	cluster_57	cluster_61	cluster_80	cluster_82	cluster_104	cluster_168	cluster_527	cluster_600
746	INSDC	701	GCA_001875055.2		Kp1	258	258	Inheritance from ST	258	Inheritance from ST	cluster_80	cluster_82	cluster_104	cluster_109	cluster_528	cluster_601	0_0_105_6_0_0_0_53_0_0	99.8969	8	5741326	57.09	636	cluster_57	cluster_61	cluster_80	cluster_82	cluster_104	cluster_109	cluster_528	cluster_601
747	INSDC	702	GCA_001874865.1		Kp1	461	10039	Arbitrary	461	Inheritance from ST	cluster_328	cluster_360	cluster_414	cluster_482	cluster_529	cluster_602	0_0_178_1_0_0_0_0_0_0	99.1253	15	6017882	56.73	637	cluster_150	cluster_215	cluster_328	cluster_360	cluster_414	cluster_482	cluster_529	cluster_602
748	INSDC	703	GCA_001874725.1		Kp1	258	258	Inheritance from ST	258	Inheritance from ST	cluster_80	cluster_82	cluster_104	cluster_168	cluster_530	cluster_603	0_0_105_6_0_0_17_43_0_0	99.972	12	5894793	56.99	638	cluster_57	cluster_61	cluster_80	cluster_82	cluster_104	cluster_168	cluster_530	cluster_603
749	INSDC	704	GCA_001875075.1		Kp1	17	17	Inheritance from ST	17	Inheritance from ST	cluster_271	cluster_293	cluster_415	cluster_484	cluster_531	cluster_604	0_0_22_24_1_0_1_3_0_0	99.5772	12	5653598	57.18	639	cluster_4	cluster_116	cluster_271	cluster_293	cluster_415	cluster_484	cluster_531	cluster_604
750	INSDC	705	GCA_001874875.1	Hybrid	Kp1	34											0_0_440_0_0_0_0_0_0_0	98.1321	14	5628665	57.21	5319;5324	cluster_720	cluster_1179	cluster_2141	cluster_2404	cluster_2868	cluster_3474	cluster_3990	cluster_4906
751	INSDC	706	GCA_001875105.1		Kp1	147	147	Inheritance from ST	147	Inheritance from ST	cluster_77	cluster_79	cluster_128	cluster_485	cluster_532	cluster_605	0_0_197_0_4_10_0_1_0_0	99.1337	9	5784278	56.74	640	cluster_50	cluster_51	cluster_77	cluster_79	cluster_128	cluster_485	cluster_532	cluster_605
752	INSDC	707	GCA_001875125.1		Kp1	37	2867	Inheritance from ST	37	Inheritance from ST	cluster_329	cluster_361	cluster_416	cluster_486	cluster_533	cluster_606	0_0_109_4_1_0_0_0_0_0	99.6551	25	6102611	56.54	641;666	cluster_5	cluster_216	cluster_329	cluster_361	cluster_416	cluster_486	cluster_533	cluster_606
753	INSDC	708	GCA_001874695.1		Kp1	1	1	Inheritance from ST	1	Inheritance from ST	cluster_330	cluster_362	cluster_417	cluster_487	cluster_534	cluster_607	0_0_126_0_0_0_0_0_0_0	99.1536	9	5565288	57.18	642	cluster_121	cluster_217	cluster_330	cluster_362	cluster_417	cluster_487	cluster_534	cluster_607
754	INSDC	709	GCA_001874715.1		Kp1	244	244	Inheritance from ST	244	Inheritance from ST	cluster_331	cluster_363	cluster_418	cluster_488	cluster_535	cluster_608	0_0_215_0_0_0_0_0_0_0	99.0892	8	5737283	56.64	643	cluster_162	cluster_218	cluster_331	cluster_363	cluster_418	cluster_488	cluster_535	cluster_608
755	INSDC	710	GCA_001875135.1		Kp1	327	327	Inheritance from ST	13	Inheritance from ST	cluster_151	cluster_165	cluster_193	cluster_224	cluster_245	cluster_609	0_0_98_2_5_0_0_0_0_0	99.135	10	5543609	57.06	644	cluster_70	cluster_79	cluster_151	cluster_165	cluster_193	cluster_224	cluster_245	cluster_609
756	INSDC	711	GCA_003571745.1		Kp1	147	147	Inheritance from ST	147	Inheritance from ST	cluster_77	cluster_79	cluster_128	cluster_485	cluster_532	cluster_605	0_0_197_0_4_10_0_1_0_0	99.1298	6	5768716	56.74	640;8306	cluster_50	cluster_51	cluster_77	cluster_79	cluster_128	cluster_485	cluster_532	cluster_605
757	INSDC	712	GCA_002180075.1		Kp1	258	258	Inheritance from ST	258	Inheritance from ST	cluster_80	cluster_82	cluster_104	cluster_168	cluster_536	cluster_610	0_0_105_6_0_0_17_1_0_0	99.9235	5	5774316	57.05	645	cluster_57	cluster_61	cluster_80	cluster_82	cluster_104	cluster_168	cluster_536	cluster_610
758	INSDC	713	GCA_001922465.1		Kp1	11	340	Inheritance from ST	258	Inheritance from ST	cluster_332	cluster_364	cluster_419	cluster_490	cluster_537	cluster_611	0_0_105_0_19_1_0_0_0_0	99.5964	4	5779484	56.96	646	cluster_57	cluster_67	cluster_332	cluster_364	cluster_419	cluster_490	cluster_537	cluster_611
759	INSDC	714	GCA_002948565.1		Kp1	14	14	Inheritance from ST	14	Inheritance from ST	cluster_88	cluster_167	cluster_94	cluster_491	cluster_538	cluster_612	0_0_1_1_17_0_2_0_1_0	99.6876	3	5733600	57.13	647	cluster_71	cluster_81	cluster_88	cluster_167	cluster_94	cluster_491	cluster_538	cluster_612
760	INSDC	715	GCA_002055855.1		Kp1	14	14	Inheritance from ST	14	Inheritance from ST	cluster_88	cluster_167	cluster_94	cluster_492	cluster_539	cluster_613	0_0_1_1_17_0_3_1_0_0	99.657	4	5884778	56.72	648	cluster_71	cluster_81	cluster_88	cluster_167	cluster_94	cluster_492	cluster_539	cluster_613
761	INSDC	716	GCA_003571605.1		Kp1	16	16	Inheritance from ST	17	Inheritance from ST	cluster_70	cluster_174	cluster_207	cluster_220	cluster_238	cluster_272	0_0_22_27_0_0_9_1_0_0	99.4921	7	5961854	56.87	292	cluster_4	cluster_68	cluster_70	cluster_174	cluster_207	cluster_220	cluster_238	cluster_272
762	INSDC	717	GCA_003571525.1		Kp1	2938	2938	Inheritance from ST	2938	Inheritance from ST	cluster_333	cluster_365	cluster_421	cluster_493	cluster_540	cluster_614	0_0_259_1_0_0_0_0_0_0	99.158	6	5595201	57.14	649	cluster_163	cluster_220	cluster_333	cluster_365	cluster_421	cluster_493	cluster_540	cluster_614
763	INSDC	718	GCA_003073335.1		Kp1	11	340	Inheritance from ST	258	Inheritance from ST	cluster_334	cluster_366	cluster_422	cluster_494	cluster_541	cluster_615	0_0_105_0_2_0_0_0_0_0	99.6609	7	6131952	56.59	650	cluster_57	cluster_67	cluster_334	cluster_366	cluster_422	cluster_494	cluster_541	cluster_615
764	INSDC	719	GCA_003010595.1		Kp4	1224	1224	Inheritance from ST	1224	Inheritance from ST	cluster_335	cluster_367	cluster_423	cluster_495	cluster_542	cluster_616	2_1_58_0_2_0_0_0_0_0	98.9938	2	5598970	57.32	651	cluster_134	cluster_171	cluster_335	cluster_367	cluster_423	cluster_495	cluster_542	cluster_616
765	INSDC	720	GCA_003204175.1		Kp1	16	10262	Arbitrary	17	Inheritance from ST	cluster_336	cluster_368	cluster_424	cluster_496	cluster_543	cluster_617	0_0_22_28_0_0_0_1_0_0	99.3764	3	5626400	57.25	652	cluster_4	cluster_221	cluster_336	cluster_368	cluster_424	cluster_496	cluster_543	cluster_617
766	INSDC	721	GCA_003571645.1		Kp1	3603	2167	Inheritance from ST	37	Inheritance from ST	cluster_337	cluster_369	cluster_425	cluster_497	cluster_544	cluster_618	0_0_109_6_1_0_0_0_0_0	99.5924	6	5703725	57	653	cluster_5	cluster_222	cluster_337	cluster_369	cluster_425	cluster_497	cluster_544	cluster_618
767	INSDC	722	GCA_002056475.1		Kp1	258	258	Inheritance from ST	258	Inheritance from ST	cluster_80	cluster_82	cluster_104	cluster_498	cluster_545	cluster_619	0_0_105_6_0_0_3_0_0_0	99.8902	5	5708390	57.09	654	cluster_57	cluster_61	cluster_80	cluster_82	cluster_104	cluster_498	cluster_545	cluster_619
768	INSDC	723	GCA_002202275.1		Kp1	1161	1161	Inheritance from ST	29	Inheritance from ST	cluster_338	cluster_370	cluster_427	cluster_499	cluster_546	cluster_620	0_0_137_8_0_0_0_0_0_0	99.1425	3	5658318	57.03	655	cluster_61	cluster_223	cluster_338	cluster_370	cluster_427	cluster_499	cluster_546	cluster_620
769	INSDC	724	GCA_003571705.1		Kp1	340	340	Inheritance from ST	258	Inheritance from ST	cluster_61	cluster_63	cluster_92	cluster_500	cluster_547	cluster_621	0_0_105_0_11_0_3_0_0_0	99.7292	7	5924827	56.41	656	cluster_57	cluster_67	cluster_61	cluster_63	cluster_92	cluster_500	cluster_547	cluster_621
770	INSDC	725	GCA_002180155.1		Kp1	258	258	Inheritance from ST	258	Inheritance from ST	cluster_80	cluster_82	cluster_104	cluster_168	cluster_448	cluster_622	0_0_105_6_0_0_17_5_0_0	99.9571	6	5859680	56.95	657;1247;8316	cluster_57	cluster_61	cluster_80	cluster_82	cluster_104	cluster_168	cluster_448	cluster_622
771	INSDC	726	GCA_002192335.1		Kp1	258	258	Inheritance from ST	258	Inheritance from ST	cluster_80	cluster_82	cluster_104	cluster_168	cluster_448	cluster_622	0_0_105_6_0_0_17_5_0_0	99.9452	6	5849839	56.95	657;1247;8316	cluster_57	cluster_61	cluster_80	cluster_82	cluster_104	cluster_168	cluster_448	cluster_622
772	INSDC	727	GCA_002056385.1		Kp1	258	258	Inheritance from ST	258	Inheritance from ST	cluster_80	cluster_82	cluster_104	cluster_168	cluster_236	cluster_623	0_0_105_6_0_0_17_0_2_0	99.9428	5	5666107	57.11	658	cluster_57	cluster_61	cluster_80	cluster_82	cluster_104	cluster_168	cluster_236	cluster_623
773	INSDC	728	GCA_002055765.1		Kp1	234	234	Inheritance from ST	234	Inheritance from ST	cluster_339	cluster_371	cluster_428	cluster_502	cluster_550	cluster_624	0_0_366_0_2_1_0_0_0_0	99.1313	6	5838292	56.75	659	cluster_154	cluster_202	cluster_339	cluster_371	cluster_428	cluster_502	cluster_550	cluster_624
774	INSDC	729	GCA_002197225.1		Kp1	258	258	Inheritance from ST	258	Inheritance from ST	cluster_80	cluster_82	cluster_104	cluster_168	cluster_236	cluster_625	0_0_105_6_0_0_17_0_3_0	99.974	5	5995730	56.89	660;853;3672;3676;3677	cluster_57	cluster_61	cluster_80	cluster_82	cluster_104	cluster_168	cluster_236	cluster_625
775	INSDC	730	GCA_002197505.1		Kp1	258	258	Inheritance from ST	258	Inheritance from ST	cluster_80	cluster_82	cluster_104	cluster_168	cluster_551	cluster_626	0_0_105_6_0_0_17_14_0_0	99.977	6	5726558	57.08	661	cluster_57	cluster_61	cluster_80	cluster_82	cluster_104	cluster_168	cluster_551	cluster_626
776	INSDC	731	GCA_002192315.1		Kp1	45	45	Inheritance from ST	45	Inheritance from ST	cluster_317	cluster_346	cluster_429	cluster_503	cluster_552	cluster_627	0_0_158_8_0_0_16_0_0_0	99.6355	4	5598174	57.25	662;899	cluster_90	cluster_107	cluster_317	cluster_346	cluster_429	cluster_503	cluster_552	cluster_627
777	INSDC	732	GCA_002180295.1		Kp1	258	258	Inheritance from ST	258	Inheritance from ST	cluster_80	cluster_82	cluster_104	cluster_168	cluster_553	cluster_628	0_0_105_6_0_0_17_9_0_0	99.9595	6	5835823	56.9	663	cluster_57	cluster_61	cluster_80	cluster_82	cluster_104	cluster_168	cluster_553	cluster_628
778	INSDC	733	GCA_003571545.1		Kp1	101	101	Inheritance from ST	101	Inheritance from ST	cluster_71	cluster_73	cluster_704	cluster_155	cluster_554	cluster_629	0_0_84_0_8_0_0_0_10_0	99.0969	3	5525412	57.2	664	cluster_54	cluster_56	cluster_71	cluster_73	cluster_704	cluster_155	cluster_554	cluster_629
779	INSDC	734	GCA_002192375.1		Kp1	147	147	Inheritance from ST	147	Inheritance from ST	cluster_77	cluster_79	cluster_82	cluster_505	cluster_555	cluster_630	0_0_197_0_4_0_10_0_0_0	99.0998	5	5708112	57.01	665	cluster_50	cluster_51	cluster_77	cluster_79	cluster_82	cluster_505	cluster_555	cluster_630
780	INSDC	735	GCA_002202195.1		Kp1	37	2867	Inheritance from ST	37	Inheritance from ST	cluster_329	cluster_361	cluster_416	cluster_486	cluster_533	cluster_606	0_0_109_4_1_0_0_0_0_0	99.6366	5	6054276	56.56	666	cluster_5	cluster_216	cluster_329	cluster_361	cluster_416	cluster_486	cluster_533	cluster_606
781	INSDC	736	GCA_003204465.1	Hybrid	Kp1	34											0_0_440_0_0_0_0_0_0_0	98.1399	3	5586205	57.25	5319;5324;8420	cluster_720	cluster_1179	cluster_2141	cluster_2404	cluster_2868	cluster_3474	cluster_3990	cluster_4906
782	INSDC	737	GCA_003071305.1	Hybrid	Kp1	34											0_0_440_0_0_0_0_0_0_0	98.1527	3	5574787	57.26	5319;5324;8420	cluster_720	cluster_1179	cluster_2141	cluster_2404	cluster_2868	cluster_3474	cluster_3990	cluster_4906
783	INSDC	738	GCA_003073315.1	Hybrid	Kp1	34											0_0_440_0_0_0_0_0_1_0	98.131	4	5479509	57.34	5320	cluster_720	cluster_1179	cluster_2141	cluster_2404	cluster_2868	cluster_3474	cluster_3990	cluster_4907
784	INSDC	739	GCA_002180315.1		Kp1	14	14	Inheritance from ST	14	Inheritance from ST	cluster_88	cluster_167	cluster_94	cluster_506	cluster_556	cluster_631	0_0_1_1_17_0_1_0_0_0	99.644	5	5989257	56.88	667	cluster_71	cluster_81	cluster_88	cluster_167	cluster_94	cluster_506	cluster_556	cluster_631
785	INSDC	740	GCA_002202215.1		Kp1	147	147	Inheritance from ST	147	Inheritance from ST	cluster_77	cluster_79	cluster_397	cluster_463	cluster_557	cluster_632	0_0_197_0_4_1_0_0_0_0	99.1096	5	5656270	57.07	668	cluster_50	cluster_51	cluster_77	cluster_79	cluster_397	cluster_463	cluster_557	cluster_632
786	INSDC	741	GCA_002180175.1		Kp1	11	3666	Inheritance from ST	258	Inheritance from ST	cluster_250	cluster_272	cluster_312	cluster_352	cluster_558	cluster_633	0_0_105_11_0_0_0_3_1_0	99.6704	4	5746129	57.04	669	cluster_57	cluster_176	cluster_250	cluster_272	cluster_312	cluster_352	cluster_558	cluster_633
787	INSDC	742	GCA_002202255.1		Kp1	11	3666	Inheritance from ST	258	Inheritance from ST	cluster_250	cluster_272	cluster_431	cluster_508	cluster_559	cluster_634	0_0_105_11_0_0_5_2_0_0	99.6444	5	5798614	56.81	670	cluster_57	cluster_176	cluster_250	cluster_272	cluster_431	cluster_508	cluster_559	cluster_634
788	INSDC	743	GCA_002202235.1		Kp1	147	147	Inheritance from ST	147	Inheritance from ST	cluster_77	cluster_79	cluster_397	cluster_463	cluster_557	cluster_632	0_0_197_0_4_1_0_0_0_0	99.1229	6	5782129	57.01	668	cluster_50	cluster_51	cluster_77	cluster_79	cluster_397	cluster_463	cluster_557	cluster_632
789	INSDC	744	GCA_003069525.1		Kp1	14	14	Inheritance from ST	14	Inheritance from ST	cluster_88	cluster_167	cluster_94	cluster_97	cluster_98	cluster_102	0_0_1_1_17_0_4_0_0_0	99.6657	4	5799475	56.78	103	cluster_71	cluster_81	cluster_88	cluster_167	cluster_94	cluster_97	cluster_98	cluster_102
790	INSDC	745	GCA_002180255.1		Kp1	163	10218	Arbitrary	3010	Inheritance from ST	cluster_340	cluster_374	cluster_432	cluster_509	cluster_560	cluster_635	0_0_42_4_0_0_0_0_0_0	99.0462	5	5806817	56.64	671	cluster_63	cluster_224	cluster_340	cluster_374	cluster_432	cluster_509	cluster_560	cluster_635
791	INSDC	746	GCA_003571585.1		Kp1	36	36	Inheritance from ST	268	Inheritance from ST	cluster_84	cluster_375	cluster_433	cluster_510	cluster_561	cluster_636	0_0_29_0_4_2_0_0_0_0	99.1424	3	5547246	57.2	672	cluster_68	cluster_77	cluster_84	cluster_375	cluster_433	cluster_510	cluster_561	cluster_636
792	INSDC	747	GCA_002968495.1		Kp1	258	258	Inheritance from ST	258	Inheritance from ST	cluster_80	cluster_82	cluster_104	cluster_109	cluster_147	cluster_637	0_0_105_6_0_0_0_0_0_0	99.9468	8	5597784	57.22	673	cluster_57	cluster_61	cluster_80	cluster_82	cluster_104	cluster_109	cluster_147	cluster_637
793	INSDC	748	GCA_002968475.1		Kp1	258	258	Inheritance from ST	258	Inheritance from ST	cluster_131	cluster_141	cluster_158	cluster_174	cluster_562	cluster_638	0_0_105_6_11_0_0_1_0_0	99.8455	11	5892020	56.73	674	cluster_57	cluster_61	cluster_131	cluster_141	cluster_158	cluster_174	cluster_562	cluster_638
794	INSDC	749	GCA_003324315.1		Kp1	11	340	Inheritance from ST	258	Inheritance from ST	cluster_341	cluster_423	cluster_434	cluster_511	cluster_563	cluster_639	0_0_105_0_24_1_0_0_0_0	99.7121	3	5467978	57.33	675	cluster_57	cluster_67	cluster_341	cluster_423	cluster_434	cluster_511	cluster_563	cluster_639
795	INSDC	750	GCA_003288375.1		Kp1	258	258	Inheritance from ST	258	Inheritance from ST	cluster_80	cluster_82	cluster_104	cluster_168	cluster_236	cluster_640	0_0_105_6_0_0_17_0_1_0	99.976	4	5709342	57.15	676	cluster_57	cluster_61	cluster_80	cluster_82	cluster_104	cluster_168	cluster_236	cluster_640
796	INSDC	751	GCA_003074015.1		Kp1	15	15	Inheritance from ST	15	Inheritance from ST	cluster_68	cluster_70	cluster_78	cluster_166	cluster_565	cluster_641	0_0_0_0_2_0_0_1_0_0	99.8085	5	5675659	57.09	677	cluster_1	cluster_1	cluster_68	cluster_70	cluster_78	cluster_166	cluster_565	cluster_641
797	INSDC	752	GCA_003073675.1		Kp1	512	258	Inheritance from ST	258	Inheritance from ST	cluster_80	cluster_82	cluster_104	cluster_67	cluster_566	cluster_642	0_0_105_6_0_0_17_68_0_0	99.9577	5	5823933	57.03	678	cluster_57	cluster_61	cluster_80	cluster_82	cluster_104	cluster_67	cluster_566	cluster_642
798	INSDC	753	GCA_002108335.1		Kp1	656	656	Inheritance from ST	1	Inheritance from ST	cluster_342	cluster_377	cluster_435	cluster_513	cluster_567	cluster_643	0_0_126_1_1_0_0_0_0_0	99.1965	74	5460619	57.04	679	cluster_121	cluster_226	cluster_342	cluster_377	cluster_435	cluster_513	cluster_567	cluster_643
799	INSDC	754	GCA_002108355.1		Kp1	656	656	Inheritance from ST	1	Inheritance from ST	cluster_343	cluster_378	cluster_436	cluster_514	cluster_568	cluster_644	0_0_126_1_4_0_0_0_0_0	99.191	79	5454384	57.06	680	cluster_121	cluster_226	cluster_343	cluster_378	cluster_436	cluster_514	cluster_568	cluster_644
800	INSDC	755	GCA_002108345.1		Kp1	1	1	Inheritance from ST	1	Inheritance from ST	cluster_344	cluster_379	cluster_437	cluster_515	cluster_569	cluster_645	0_0_126_0_1_0_0_0_0_0	99.171	88	5399126	57.37	681	cluster_121	cluster_217	cluster_344	cluster_379	cluster_437	cluster_515	cluster_569	cluster_645
801	INSDC	756	GCA_002108315.1		Kp1	1	1	Inheritance from ST	1	Inheritance from ST	cluster_345	cluster_380	cluster_438	cluster_516	cluster_570	cluster_646	0_0_126_0_2_0_0_0_0_0	99.1548	43	5372623	57.43	682	cluster_121	cluster_217	cluster_345	cluster_380	cluster_438	cluster_516	cluster_570	cluster_646
802	INSDC	757	GCA_002108275.1		Kp1	147	147	Inheritance from ST	147	Inheritance from ST	cluster_346	cluster_381	cluster_439	cluster_517	cluster_571	cluster_647	0_0_197_0_13_0_0_0_0_0	99.1412	53	5395829	57.32	683	cluster_50	cluster_51	cluster_346	cluster_381	cluster_439	cluster_517	cluster_571	cluster_647
803	INSDC	758	GCA_002108235.1		Kp1	273	147	Inheritance from ST	147	Inheritance from ST	cluster_347	cluster_273	cluster_440	cluster_518	cluster_572	cluster_648	0_0_197_0_0_2_0_0_0_0	99.1255	89	5662273	56.78	684	cluster_50	cluster_51	cluster_347	cluster_273	cluster_440	cluster_518	cluster_572	cluster_648
804	INSDC	759	GCA_002108245.1		Kp1	273	147	Inheritance from ST	147	Inheritance from ST	cluster_347	cluster_383	cluster_441	cluster_519	cluster_573	cluster_649	0_0_197_0_0_3_0_0_0_0	99.1445	181	5704983	56.61	685	cluster_50	cluster_51	cluster_347	cluster_383	cluster_441	cluster_519	cluster_573	cluster_649
805	INSDC	760	GCA_002108285.1		Kp1	273	147	Inheritance from ST	147	Inheritance from ST	cluster_348	cluster_384	cluster_442	cluster_520	cluster_574	cluster_650	0_0_197_0_2_0_0_0_0_0	99.1396	67	5631243	56.81	686	cluster_50	cluster_51	cluster_348	cluster_384	cluster_442	cluster_520	cluster_574	cluster_650
806	INSDC	761	GCA_002108405.1		Kp1	273	147	Inheritance from ST	147	Inheritance from ST	cluster_349	cluster_385	cluster_443	cluster_521	cluster_575	cluster_651	0_0_197_0_3_0_0_0_0_0	99.137	75	5623615	56.82	687	cluster_50	cluster_51	cluster_349	cluster_385	cluster_443	cluster_521	cluster_575	cluster_651
807	INSDC	762	GCA_002108415.1		Kp1	273	147	Inheritance from ST	147	Inheritance from ST	cluster_350	cluster_386	cluster_444	cluster_522	cluster_576	cluster_652	0_0_197_0_1_0_0_0_0_0	99.1473	73	5664647	56.76	688	cluster_50	cluster_51	cluster_350	cluster_386	cluster_444	cluster_522	cluster_576	cluster_652
808	INSDC	763	GCA_002108395.1		Kp1	392	147	Inheritance from ST	147	Inheritance from ST	cluster_58	cluster_155	cluster_445	cluster_523	cluster_577	cluster_653	0_0_197_0_25_4_0_0_0_0	99.1541	122	5521319	57.09	689	cluster_50	cluster_51	cluster_58	cluster_155	cluster_445	cluster_523	cluster_577	cluster_653
809	INSDC	764	GCA_001661895.1		Kp1	252	252	Inheritance from ST	252	Inheritance from ST	cluster_351	cluster_387	cluster_446	cluster_524	cluster_578	cluster_654	0_0_94_1_0_0_0_0_0_0	99.1027	129	5555747	57.1	690	cluster_43	cluster_227	cluster_351	cluster_387	cluster_446	cluster_524	cluster_578	cluster_654
810	INSDC	765	GCA_000742135.1		Kp1	3	3	Inheritance from ST	3	Inheritance from ST	cluster_13	cluster_13	cluster_13	cluster_391	cluster_425	cluster_480	0_0_421_0_1_0_0_1_0_0	99.9767	5	5545784	56.98	503;4358;4359	cluster_13	cluster_13	cluster_13	cluster_13	cluster_13	cluster_391	cluster_425	cluster_480
811	INSDC	766	GCA_000409715.1		Kp1	1271	1271	Inheritance from ST	29	Inheritance from ST	cluster_352	cluster_388	cluster_447	cluster_525	cluster_579	cluster_655	0_0_137_0_0_0_0_0_0_0	99.2254	87	5292468	57.4	691	cluster_61	cluster_228	cluster_352	cluster_388	cluster_447	cluster_525	cluster_579	cluster_655
812	INSDC	767	GCA_001936035.1		Kp1	505	505	Inheritance from ST	505	Inheritance from ST	cluster_353	cluster_389	cluster_448	cluster_526	cluster_580	cluster_656	0_0_410_0_0_0_0_0_1_0	99.1634	2	5387970	57.36	692	cluster_164	cluster_229	cluster_353	cluster_389	cluster_448	cluster_526	cluster_580	cluster_656
813	INSDC	768	GCA_001373075.1	Hybrid	Kp4	3604											2_1_60_0_0_0_0_0_0_0	98.9989	1	5228056	57.9	5321	cluster_721	cluster_1180	cluster_2142	cluster_2405	cluster_2869	cluster_3475	cluster_3991	cluster_4908
814	INSDC	769	GCA_000349265.2		Kp1	258	258	Inheritance from ST	258	Inheritance from ST	cluster_80	cluster_82	cluster_104	cluster_168	cluster_236	cluster_640	0_0_105_6_0_0_17_0_1_0	99.9755	168	5657550	57.11	676	cluster_57	cluster_61	cluster_80	cluster_82	cluster_104	cluster_168	cluster_236	cluster_640
815	INSDC	770	GCA_000349285.2		Kp1	11	340	Inheritance from ST	258	Inheritance from ST	cluster_332	cluster_364	cluster_419	cluster_490	cluster_537	cluster_611	0_0_105_0_19_1_0_0_0_0	99.5939	108	5674981	57.02	646;8307	cluster_57	cluster_67	cluster_332	cluster_364	cluster_419	cluster_490	cluster_537	cluster_611
816	INSDC	771	GCA_000364385.3		Kp1	11	340	Inheritance from ST	258	Inheritance from ST	cluster_332	cluster_364	cluster_419	cluster_490	cluster_537	cluster_611	0_0_105_0_19_1_0_0_0_0	99.5846	5	5781501	56.96	646;8307	cluster_57	cluster_67	cluster_332	cluster_364	cluster_419	cluster_490	cluster_537	cluster_611
817	INSDC	772	GCA_002776375.1		Kp1	14	14	Inheritance from ST	14	Inheritance from ST	cluster_354	cluster_390	cluster_449	cluster_527	cluster_581	cluster_657	0_0_1_1_12_0_0_1_0_0	99.7658	98	5611837	57.16	693	cluster_71	cluster_81	cluster_354	cluster_390	cluster_449	cluster_527	cluster_581	cluster_657
818	INSDC	773	GCA_002776435.1		Kp1	857	857	Inheritance from ST	857	Inheritance from ST	cluster_355	cluster_391	cluster_450	cluster_528	cluster_582	cluster_658	0_0_329_0_0_0_0_0_0_0	99.1654	74	5277710	57.53	694	cluster_165	cluster_230	cluster_355	cluster_391	cluster_450	cluster_528	cluster_582	cluster_658
819	INSDC	774	GCA_002776355.1		Kp1	15	15	Inheritance from ST	15	Inheritance from ST	cluster_68	cluster_70	cluster_78	cluster_166	cluster_583	cluster_659	0_0_0_0_2_0_0_15_1_0	99.8664	106	5678797	56.91	695	cluster_1	cluster_1	cluster_68	cluster_70	cluster_78	cluster_166	cluster_583	cluster_659
820	INSDC	775	GCA_002776395.1		Kp1	45	45	Inheritance from ST	45	Inheritance from ST	cluster_356	cluster_392	cluster_451	cluster_530	cluster_584	cluster_660	0_0_158_8_18_0_0_0_0_0	99.857	86	5522139	57.22	696	cluster_90	cluster_107	cluster_356	cluster_392	cluster_451	cluster_530	cluster_584	cluster_660
821	INSDC	776	GCA_002866605.1		Kp1	147	147	Inheritance from ST	147	Inheritance from ST	cluster_77	cluster_79	cluster_82	cluster_505	cluster_555	cluster_661	0_0_197_0_4_0_10_0_6_0	99.1045	83	5700934	56.95	697	cluster_50	cluster_51	cluster_77	cluster_79	cluster_82	cluster_505	cluster_555	cluster_661
822	INSDC	777	GCA_002866505.1		Kp1	16	16	Inheritance from ST	17	Inheritance from ST	cluster_70	cluster_174	cluster_207	cluster_531	cluster_585	cluster_662	0_0_22_27_0_0_0_1_1_0	99.4936	80	5536507	57.3	698	cluster_4	cluster_68	cluster_70	cluster_174	cluster_207	cluster_531	cluster_585	cluster_662
823	INSDC	778	GCA_002866645.1		Kp1	15	15	Inheritance from ST	15	Inheritance from ST	cluster_68	cluster_70	cluster_78	cluster_240	cluster_586	cluster_663	0_0_0_0_2_0_0_35_0_0	99.8601	79	5482295	57.22	699	cluster_1	cluster_1	cluster_68	cluster_70	cluster_78	cluster_240	cluster_586	cluster_663
824	INSDC	779	GCA_002866665.1		Kp1	2719	2719	Inheritance from ST	45	Inheritance from ST	cluster_357	cluster_393	cluster_452	cluster_532	cluster_587	cluster_664	0_0_158_7_0_0_0_0_1_0	99.4417	61	5342423	57.44	700	cluster_90	cluster_231	cluster_357	cluster_393	cluster_452	cluster_532	cluster_587	cluster_664
825	INSDC	780	GCA_002866585.1		Kp1	1799	1799	Inheritance from ST	1799	Inheritance from ST	cluster_358	cluster_394	cluster_453	cluster_533	cluster_588	cluster_665	0_0_312_1_0_0_0_0_0_0	99.1857	100	5621882	57.05	701	cluster_167	cluster_232	cluster_358	cluster_394	cluster_453	cluster_533	cluster_588	cluster_665
826	INSDC	781	GCA_002866675.1		Kp1	1799	1799	Inheritance from ST	1799	Inheritance from ST	cluster_358	cluster_394	cluster_453	cluster_533	cluster_588	cluster_665	0_0_312_1_0_0_0_0_0_0	99.1774	75	5615671	57.05	701	cluster_167	cluster_232	cluster_358	cluster_394	cluster_453	cluster_533	cluster_588	cluster_665
827	INSDC	782	GCA_002866565.1		Kp1	16	16	Inheritance from ST	17	Inheritance from ST	cluster_70	cluster_174	cluster_454	cluster_534	cluster_589	cluster_666	0_0_22_27_0_0_20_0_0_0	99.5318	64	5417417	57.22	702	cluster_4	cluster_68	cluster_70	cluster_174	cluster_454	cluster_534	cluster_589	cluster_666
828	INSDC	783	GCA_002866545.1		Kp1	16	16	Inheritance from ST	17	Inheritance from ST	cluster_70	cluster_174	cluster_455	cluster_535	cluster_590	cluster_667	0_0_22_27_0_0_13_0_0_0	99.5178	61	5399456	57.26	703	cluster_4	cluster_68	cluster_70	cluster_174	cluster_455	cluster_535	cluster_590	cluster_667
829	INSDC	784	GCA_002866615.1		Kp1	35	35	Inheritance from ST	35	Inheritance from ST	cluster_359	cluster_396	cluster_456	cluster_536	cluster_591	cluster_668	0_0_131_1_20_0_0_0_0_0	99.2452	61	5499755	57.17	704	cluster_81	cluster_96	cluster_359	cluster_396	cluster_456	cluster_536	cluster_591	cluster_668
830	INSDC	785	GCA_002775235.1		Kp1	111	111	Inheritance from ST	111	Inheritance from ST	cluster_360	cluster_397	cluster_457	cluster_537	cluster_592	cluster_669	0_0_221_1_2_0_0_0_0_0	99.106	105	5703699	56.95	705	cluster_91	cluster_108	cluster_360	cluster_397	cluster_457	cluster_537	cluster_592	cluster_669
831	INSDC	786	GCA_002775315.1		Kp1	45	45	Inheritance from ST	45	Inheritance from ST	cluster_361	cluster_398	cluster_458	cluster_538	cluster_593	cluster_670	0_0_158_8_2_0_0_0_0_0	99.6954	93	5551545	57.18	706	cluster_90	cluster_107	cluster_361	cluster_398	cluster_458	cluster_538	cluster_593	cluster_670
832	INSDC	787	GCA_002775265.1		Kp1	15	15	Inheritance from ST	15	Inheritance from ST	cluster_68	cluster_70	cluster_78	cluster_166	cluster_594	cluster_671	0_0_0_0_2_0_0_25_0_0	99.8942	92	5729787	56.9	707	cluster_1	cluster_1	cluster_68	cluster_70	cluster_78	cluster_166	cluster_594	cluster_671
833	INSDC	788	GCA_002775295.1		Kp1	15	15	Inheritance from ST	15	Inheritance from ST	cluster_68	cluster_70	cluster_78	cluster_166	cluster_594	cluster_671	0_0_0_0_2_0_0_25_0_0	99.9203	90	5673897	56.94	707	cluster_1	cluster_1	cluster_68	cluster_70	cluster_78	cluster_166	cluster_594	cluster_671
834	INSDC	789	GCA_002775325.1		Kp1	2118	2118	Inheritance from ST	2118	Inheritance from ST	cluster_362	cluster_399	cluster_460	cluster_540	cluster_595	cluster_672	0_0_163_0_0_0_0_0_0_0	99.2241	74	5176616	57.61	708	cluster_168	cluster_233	cluster_362	cluster_399	cluster_460	cluster_540	cluster_595	cluster_672
835	INSDC	790	GCA_002775345.1		Kp1	37	3648	Inheritance from ST	37	Inheritance from ST	cluster_363	cluster_400	cluster_461	cluster_541	cluster_596	cluster_673	0_0_109_23_1_0_0_0_0_0	99.6588	83	5440365	57.19	709	cluster_5	cluster_195	cluster_363	cluster_400	cluster_461	cluster_541	cluster_596	cluster_673
836	INSDC	791	GCA_002775375.1		Kp1	107	107	Inheritance from ST	107	Inheritance from ST	cluster_364	cluster_401	cluster_462	cluster_542	cluster_597	cluster_674	0_0_80_0_0_1_0_0_0_0	99.1535	68	5407419	57.22	710	cluster_38	cluster_234	cluster_364	cluster_401	cluster_462	cluster_542	cluster_597	cluster_674
837	INSDC	792	GCA_002775175.1		Kp1	147	147	Inheritance from ST	147	Inheritance from ST	cluster_77	cluster_79	cluster_463	cluster_543	cluster_598	cluster_675	0_0_197_0_4_12_0_0_1_0	99.1301	62	5542633	57.15	711	cluster_50	cluster_51	cluster_77	cluster_79	cluster_463	cluster_543	cluster_598	cluster_675
838	INSDC	793	GCA_002775395.1		Kp1	35	35	Inheritance from ST	35	Inheritance from ST	cluster_365	cluster_403	cluster_464	cluster_544	cluster_599	cluster_676	0_0_131_1_34_0_0_0_0_0	99.1978	79	5425975	57.35	712	cluster_81	cluster_96	cluster_365	cluster_403	cluster_464	cluster_544	cluster_599	cluster_676
839	INSDC	794	GCA_002775405.1		Kp1	11	340	Inheritance from ST	258	Inheritance from ST	cluster_73	cluster_75	cluster_570	cluster_545	cluster_600	cluster_677	0_0_105_0_3_0_1_14_0_0	99.6416	108	5546348	57.27	713	cluster_57	cluster_67	cluster_73	cluster_75	cluster_570	cluster_545	cluster_600	cluster_677
840	INSDC	795	GCA_002775455.1		Kp1	105	105	Inheritance from ST	152	Inheritance from ST	cluster_366	cluster_404	cluster_466	cluster_546	cluster_601	cluster_678	0_0_220_7_0_0_0_0_0_0	99.2195	47	5359398	57.33	714	cluster_69	cluster_235	cluster_366	cluster_404	cluster_466	cluster_546	cluster_601	cluster_678
841	INSDC	796	GCA_002775575.1		Kp1	1593	1593	Inheritance from ST	1593	Inheritance from ST	cluster_367	cluster_405	cluster_467	cluster_547	cluster_602	cluster_679	0_0_288_0_0_0_0_0_0_0	99.0555	110	5507301	57.13	715	cluster_169	cluster_236	cluster_367	cluster_405	cluster_467	cluster_547	cluster_602	cluster_679
842	INSDC	797	GCA_002775255.1		Kp1	299	10173	Arbitrary	6	Inheritance from ST	cluster_368	cluster_406	cluster_468	cluster_548	cluster_603	cluster_680	0_0_127_4_0_0_0_0_0_0	99.1443	130	5725829	57.01	716	cluster_95	cluster_237	cluster_368	cluster_406	cluster_468	cluster_548	cluster_603	cluster_680
843	INSDC	798	GCA_002775525.1		Kp1	45	45	Inheritance from ST	45	Inheritance from ST	cluster_247	cluster_269	cluster_469	cluster_549	cluster_604	cluster_681	0_0_158_8_6_0_1_0_0_0	99.7694	67	5393493	57.34	717	cluster_90	cluster_107	cluster_247	cluster_269	cluster_469	cluster_549	cluster_604	cluster_681
844	INSDC	799	GCA_002775555.1		Kp1	500	500	Inheritance from ST	500	Inheritance from ST	cluster_369	cluster_407	cluster_470	cluster_550	cluster_605	cluster_682	0_0_293_0_0_0_0_0_0_0	99.2223	79	5388988	57.25	718	cluster_170	cluster_238	cluster_369	cluster_407	cluster_470	cluster_550	cluster_605	cluster_682
845	INSDC	800	GCA_002775495.1		Kp1	1634	1634	Inheritance from ST	1634	Inheritance from ST	cluster_370	cluster_408	cluster_471	cluster_551	cluster_606	cluster_683	0_0_373_0_1_0_0_0_0_0	99.1643	79	5411006	57.35	719	cluster_171	cluster_239	cluster_370	cluster_408	cluster_471	cluster_551	cluster_606	cluster_683
846	INSDC	801	GCA_002775445.1		Kp1	187	187	Inheritance from ST	1628	Inheritance from ST	cluster_282	cluster_305	cluster_472	cluster_552	cluster_607	cluster_684	0_0_308_2_0_0_1_0_0_0	99.1752	72	5566232	57.2	720	cluster_149	cluster_193	cluster_282	cluster_305	cluster_472	cluster_552	cluster_607	cluster_684
847	INSDC	802	GCA_002775585.1		Kp1	15	15	Inheritance from ST	15	Inheritance from ST	cluster_68	cluster_70	cluster_78	cluster_166	cluster_583	cluster_659	0_0_0_0_2_0_0_15_1_0	99.8609	86	5653883	56.98	695;8308	cluster_1	cluster_1	cluster_68	cluster_70	cluster_78	cluster_166	cluster_583	cluster_659
848	INSDC	803	GCA_002775595.1		Kp1	16	16	Inheritance from ST	17	Inheritance from ST	cluster_70	cluster_174	cluster_207	cluster_531	cluster_585	cluster_685	0_0_22_27_0_0_0_1_0_0	99.5064	89	5598362	57.2	721;8219	cluster_4	cluster_68	cluster_70	cluster_174	cluster_207	cluster_531	cluster_585	cluster_685
849	INSDC	804	GCA_002812365.1		Kp1	258	258	Inheritance from ST	258	Inheritance from ST	cluster_80	cluster_82	cluster_104	cluster_109	cluster_608	cluster_686	0_0_105_6_0_0_0_19_0_0	99.919	3	5633657	57.03	722	cluster_57	cluster_61	cluster_80	cluster_82	cluster_104	cluster_109	cluster_608	cluster_686
850	INSDC	805	GCA_002812385.1		Kp1	258	258	Inheritance from ST	258	Inheritance from ST	cluster_80	cluster_82	cluster_104	cluster_109	cluster_112	cluster_687	0_0_105_6_0_0_0_5_5_0	99.9142	3	5743591	57.1	723	cluster_57	cluster_61	cluster_80	cluster_82	cluster_104	cluster_109	cluster_112	cluster_687
851	INSDC	806	GCA_001876675.1		Kp1	200	200	Inheritance from ST	200	Inheritance from ST	cluster_371	cluster_409	cluster_473	cluster_553	cluster_609	cluster_688	0_0_249_0_6_0_0_0_0_0	99.3567	137	4807409	58.16	724	cluster_131	cluster_240	cluster_371	cluster_409	cluster_473	cluster_553	cluster_609	cluster_688
852	INSDC	807	GCA_002300715.2		Kp1	437	340	Inheritance from ST	258	Inheritance from ST	cluster_87	cluster_89	cluster_153	cluster_169	cluster_610	cluster_689	0_0_105_1_1_1_4_2_0_0	99.7078	84	5566065	57.27	725	cluster_57	cluster_67	cluster_87	cluster_89	cluster_153	cluster_169	cluster_610	cluster_689
853	INSDC	808	GCA_002295145.1		Kp1	11	340	Inheritance from ST	258	Inheritance from ST	cluster_92	cluster_95	cluster_474	cluster_554	cluster_611	cluster_690	0_0_105_0_0_0_3_0_0_0	99.7121	143	5911062	56.92	726	cluster_57	cluster_67	cluster_92	cluster_95	cluster_474	cluster_554	cluster_611	cluster_690
854	INSDC	809	GCA_002300725.2		Kp1	11	340	Inheritance from ST	258	Inheritance from ST	cluster_73	cluster_75	cluster_475	cluster_555	cluster_612	cluster_691	0_0_105_0_3_0_0_0_0_0	99.6981	76	5394612	57.35	727	cluster_57	cluster_67	cluster_73	cluster_75	cluster_475	cluster_555	cluster_612	cluster_691
855	INSDC	810	GCA_004120115.1		Kp1	11	340	Inheritance from ST	258	Inheritance from ST	cluster_101	cluster_104	cluster_253	cluster_120	cluster_613	cluster_692	0_0_105_0_9_0_0_13_0_0	99.6643	2	5642913	57.19	728	cluster_57	cluster_67	cluster_101	cluster_104	cluster_253	cluster_120	cluster_613	cluster_692
856	INSDC	811	GCA_003012855.1		Kp1	611	10219	Arbitrary	611	Inheritance from ST	cluster_372	cluster_411	cluster_476	cluster_557	cluster_614	cluster_693	0_0_53_2_0_0_0_0_0_0	99.1449	88	5360092	57.07	729	cluster_172	cluster_241	cluster_372	cluster_411	cluster_476	cluster_557	cluster_614	cluster_693
857	INSDC	812	GCA_002855915.1	> 30 missing alleles	Kp1	107												99.1549	960	5405877	57.14
858	INSDC	813	GCA_003432105.1		Kp1	11	340	Inheritance from ST	258	Inheritance from ST	cluster_101	cluster_104	cluster_253	cluster_558	cluster_615	cluster_694	0_0_105_0_9_0_2_0_0_0	99.692	150	5628858	57.11	730	cluster_57	cluster_67	cluster_101	cluster_104	cluster_253	cluster_558	cluster_615	cluster_694
859	INSDC	814	GCA_001901585.1	> 30 missing alleles	Kp1	14												99.674	204	5776419	56.72
860	INSDC	815	GCA_001758405.1	> 30 missing alleles	Kp1	231												99.0984	171	5611600	57.01
861	INSDC	816	GCA_002289165.1		Kp1	437	340	Inheritance from ST	258	Inheritance from ST	cluster_87	cluster_89	cluster_153	cluster_559	cluster_616	cluster_695	0_0_105_1_1_1_4_0_0_0	99.6762	103	6035839	57.07	731	cluster_57	cluster_67	cluster_87	cluster_89	cluster_153	cluster_559	cluster_616	cluster_695
862	INSDC	817	GCA_002300775.1		Kp1	443	443	Inheritance from ST	443	Inheritance from ST	cluster_373	cluster_412	cluster_478	cluster_560	cluster_617	cluster_696	0_0_20_0_0_0_0_0_0_0	99.3437	61	5368010	57.33	732	cluster_173	cluster_242	cluster_373	cluster_412	cluster_478	cluster_560	cluster_617	cluster_696
863	INSDC	818	GCA_001441295.1		Kp1	327	327	Inheritance from ST	13	Inheritance from ST	cluster_374	cluster_413	cluster_479	cluster_561	cluster_618	cluster_697	0_0_98_2_4_0_0_0_0_0	99.1723	88	5748444	56.68	733	cluster_70	cluster_79	cluster_374	cluster_413	cluster_479	cluster_561	cluster_618	cluster_697
864	INSDC	819	GCA_001758485.1	> 30 missing alleles	Kp1	43												99.0617	263	5726343	56.84
865	INSDC	820	GCA_001758505.1	> 30 missing alleles	Kp1	11												99.6173	226	5693732	56.95
866	INSDC	821	GCA_002849305.1	> 30 missing alleles	Kp1	147												99.064	469	5642609	56.86
867	INSDC	822	GCA_002300755.2		Kp1	340	340	Inheritance from ST	258	Inheritance from ST	cluster_61	cluster_63	cluster_92	cluster_398	cluster_434	cluster_491	0_0_105_0_11_0_0_7_0_0	99.6616	83	5455447	57.35	734	cluster_57	cluster_67	cluster_61	cluster_63	cluster_92	cluster_398	cluster_434	cluster_491
868	INSDC	823	GCA_002300785.2		Kp1	437	340	Inheritance from ST	258	Inheritance from ST	cluster_87	cluster_89	cluster_480	cluster_562	cluster_619	cluster_698	0_0_105_1_1_1_6_0_0_0	99.7123	98	5335252	57.44	735	cluster_57	cluster_67	cluster_87	cluster_89	cluster_480	cluster_562	cluster_619	cluster_698
869	INSDC	824	GCA_004295605.1		Kp1	15	15	Inheritance from ST	15	Inheritance from ST	cluster_68	cluster_70	cluster_78	cluster_166	cluster_620	cluster_699	0_0_0_0_2_0_0_2_0_0	99.8816	1	5273146	57.46	736	cluster_1	cluster_1	cluster_68	cluster_70	cluster_78	cluster_166	cluster_620	cluster_699
870	INSDC	825	GCA_002969015.1		Kp1	14	14	Inheritance from ST	14	Inheritance from ST	cluster_375	cluster_414	cluster_481	cluster_564	cluster_621	cluster_700	0_0_1_1_16_0_0_0_0_0	99.6255	273	5677516	57.06	737	cluster_71	cluster_81	cluster_375	cluster_414	cluster_481	cluster_564	cluster_621	cluster_700
871	INSDC	826	GCA_002969095.1		Kp1	147	147	Inheritance from ST	147	Inheritance from ST	cluster_77	cluster_79	cluster_82	cluster_505	cluster_622	cluster_701	0_0_197_0_4_0_10_3_0_0	99.0689	256	5649899	57.05	738	cluster_50	cluster_51	cluster_77	cluster_79	cluster_82	cluster_505	cluster_622	cluster_701
872	INSDC	827	GCA_002300765.2	> 30 missing alleles	Kp1	11												99.6808	83	5300856	57.22
873	INSDC	828	GCA_001766695.1	> 30 missing alleles	Kp1	3605												99.8538	143	5576376	57.21
874	INSDC	829	GCA_001756905.1	> 30 missing alleles	Kp1	23												99.8789	187	5800125	57
875	INSDC	830	GCA_002269795.1		Kp1	258	258	Inheritance from ST	258	Inheritance from ST	cluster_80	cluster_82	cluster_104	cluster_109	cluster_623	cluster_702	0_0_105_6_0_0_0_4_2_0	99.8879	287	5620423	57.13	739	cluster_57	cluster_61	cluster_80	cluster_82	cluster_104	cluster_109	cluster_623	cluster_702
876	INSDC	831	GCA_001777135.1	> 30 missing alleles	Kp1	3606												99.7873	877	5716492	57.2
877	INSDC	832	GCA_002269895.1		Kp1		258	Inheritance from ST	258	Inheritance from ST	cluster_80	cluster_82	cluster_104	cluster_109	cluster_623	cluster_703	0_0_105_6_0_0_0_4_3_0	99.9103	312	5606896	57.1	740	cluster_57	cluster_61	cluster_80	cluster_82	cluster_104	cluster_109	cluster_623	cluster_703
878	INSDC	833	GCA_001721565.1		Kp1	3607	3607	Inheritance from ST	3607	Inheritance from ST	cluster_376	cluster_415	cluster_482	cluster_567	cluster_624	cluster_704	0_0_305_0_0_0_0_0_0_0	99.1517	565	5452890	57.25	741	cluster_174	cluster_243	cluster_376	cluster_415	cluster_482	cluster_567	cluster_624	cluster_704
879	INSDC	834	GCA_002856915.1	> 30 missing alleles	Kp1													99.1315	674	5484189	57.32
880	INSDC	835	GCA_004310675.1		Kp1	147	147	Inheritance from ST	147	Inheritance from ST	cluster_52	cluster_54	cluster_483	cluster_568	cluster_625	cluster_705	0_0_197_0_17_0_2_0_0_0	99.1385	172	5821458	56.66	742	cluster_50	cluster_51	cluster_52	cluster_54	cluster_483	cluster_568	cluster_625	cluster_705
881	INSDC	836	GCA_001441285.1		Kp1	11	10004	Arbitrary	258	Inheritance from ST	cluster_377	cluster_416	cluster_484	cluster_569	cluster_626	cluster_706	0_0_105_13_0_0_0_0_0_0	99.5382	53	5675784	56.99	743	cluster_57	cluster_244	cluster_377	cluster_416	cluster_484	cluster_569	cluster_626	cluster_706
882	INSDC	837	GCA_002268815.1		Kp1	258	258	Inheritance from ST	258	Inheritance from ST	cluster_80	cluster_82	cluster_104	cluster_109	cluster_623	cluster_702	0_0_105_6_0_0_0_4_2_0	99.8906	324	5589176	57.11	744	cluster_57	cluster_61	cluster_80	cluster_82	cluster_104	cluster_109	cluster_623	cluster_702
883	INSDC	838	GCA_003233875.1		Kp1	37	3796	Inheritance from ST	37	Inheritance from ST	cluster_378	cluster_417	cluster_485	cluster_570	cluster_627	cluster_707	0_0_109_8_10_0_0_0_0_0	99.7212	153	5781744	56.73	745	cluster_5	cluster_245	cluster_378	cluster_417	cluster_485	cluster_570	cluster_627	cluster_707
884	INSDC	839	GCA_003233835.1		Kp1	37	3796	Inheritance from ST	37	Inheritance from ST	cluster_378	cluster_417	cluster_485	cluster_570	cluster_627	cluster_707	0_0_109_8_10_0_0_0_0_0	99.7353	139	5779200	56.73	745	cluster_5	cluster_245	cluster_378	cluster_417	cluster_485	cluster_570	cluster_627	cluster_707
885	INSDC	840	GCA_002268915.1		Kp1	258	258	Inheritance from ST	258	Inheritance from ST	cluster_80	cluster_82	cluster_104	cluster_109	cluster_623	cluster_702	0_0_105_6_0_0_0_4_2_0	99.9058	260	5618952	57.12	739;877;8422	cluster_57	cluster_61	cluster_80	cluster_82	cluster_104	cluster_109	cluster_623	cluster_702
886	INSDC	841	GCA_004295385.1		Kp1	15	15	Inheritance from ST	15	Inheritance from ST	cluster_68	cluster_70	cluster_78	cluster_571	cluster_628	cluster_708	0_0_0_0_2_0_0_75_0_0	99.7991	3	5663110	57.01	746	cluster_1	cluster_1	cluster_68	cluster_70	cluster_78	cluster_571	cluster_628	cluster_708
887	INSDC	842	GCA_002849465.1	> 30 missing alleles	Kp1	14												99.5623	338	5749891	56.82
888	INSDC	843	GCA_002849475.1	> 30 missing alleles	Kp1	231												99.0606	214	5588907	57.1
889	INSDC	844	GCA_002967795.1		Kp1	11	340	Inheritance from ST	258	Inheritance from ST	cluster_280	cluster_302	cluster_346	cluster_400	cluster_629	cluster_709	0_0_105_0_17_0_0_1_0_0	99.6364	303	5828468	56.99	747	cluster_57	cluster_67	cluster_280	cluster_302	cluster_346	cluster_400	cluster_629	cluster_709
890	INSDC	845	GCA_001721585.1	> 30 missing alleles	Kp1	23												99.8808	96	5408388	57.4
891	INSDC	846	GCA_002300665.1	> 30 missing alleles	Kp1	48												99.1725	118	5598484	56.94
892	INSDC	847	GCA_002909775.2		Kp1	231	231	Inheritance from ST	231	Inheritance from ST	cluster_50	cluster_127	cluster_141	cluster_572	cluster_630	cluster_710	0_0_88_0_0_0_0_9_0_0	99.0966	8	5718424	56.97	748	cluster_48	cluster_49	cluster_50	cluster_127	cluster_141	cluster_572	cluster_630	cluster_710
893	INSDC	848	GCA_002844785.1	> 30 missing alleles	Kp1	3608												99.4455	266	5955314	56.74
894	INSDC	849	GCA_002909805.1		Kp1	395	10228	Arbitrary	395	Inheritance from ST	cluster_379	cluster_418	cluster_488	cluster_573	cluster_631	cluster_711	0_0_106_1_0_0_0_0_0_0	99.3628	151	5516832	57.17	749	cluster_60	cluster_246	cluster_379	cluster_418	cluster_488	cluster_573	cluster_631	cluster_711
895	INSDC	850	GCA_002740955.2		Kp1	101	101	Inheritance from ST	101	Inheritance from ST	cluster_380	cluster_419	cluster_489	cluster_574	cluster_632	cluster_712	0_0_84_0_11_0_0_0_0_0	99.0504	4	5982919	56.64	750	cluster_54	cluster_56	cluster_380	cluster_419	cluster_489	cluster_574	cluster_632	cluster_712
896	INSDC	851	GCA_004295405.1		Kp1	23	23	Inheritance from ST	23	Inheritance from ST	cluster_381	cluster_420	cluster_490	cluster_575	cluster_633	cluster_713	0_0_429_0_40_0_0_0_0_0	99.8429	9	6181364	56.61	751	cluster_6	cluster_6	cluster_381	cluster_420	cluster_490	cluster_575	cluster_633	cluster_713
897	INSDC	852	GCA_002909695.1		Kp1	3609	3609	Inheritance from ST	3609	Inheritance from ST	cluster_382	cluster_421	cluster_491	cluster_576	cluster_634	cluster_714	0_0_73_0_0_0_0_0_0_0	99.1278	275	5523122	57.01	752	cluster_175	cluster_247	cluster_382	cluster_421	cluster_491	cluster_576	cluster_634	cluster_714
898	INSDC	853	GCA_002285215.1	> 30 missing alleles	Kp1	3610												99.5114	843	5846095	56.83
899	INSDC	854	GCA_002909795.1		Kp1	307	307	Inheritance from ST	307	Inheritance from ST	cluster_56	cluster_58	cluster_60	cluster_61	cluster_62	cluster_715	0_0_369_0_0_0_0_0_15_0	99.1864	258	5444583	57.19	753	cluster_53	cluster_55	cluster_56	cluster_58	cluster_60	cluster_61	cluster_62	cluster_715
900	INSDC	855	GCA_001721555.1	> 30 missing alleles	Kp1	147												99.0774	320	5917065	56.57
901	INSDC	856	GCA_004209795.1		Kp1	23	23	Inheritance from ST	23	Inheritance from ST	cluster_381	cluster_420	cluster_490	cluster_575	cluster_635	cluster_716	0_0_429_0_40_0_0_1_0_0	99.8406	8	6138784	56.69	754	cluster_6	cluster_6	cluster_381	cluster_420	cluster_490	cluster_575	cluster_635	cluster_716
902	INSDC	857	GCA_000764635.1		Kp1	3611	15	Inheritance from ST	15	Inheritance from ST	cluster_68	cluster_70	cluster_78	cluster_577	cluster_636	cluster_717	0_0_0_0_2_0_11_0_0_0	99.8156	9	5564935	57.13	755	cluster_1	cluster_1	cluster_68	cluster_70	cluster_78	cluster_577	cluster_636	cluster_717
903	INSDC	858	GCA_003321305.1		Kp1	340	340	Inheritance from ST	258	Inheritance from ST	cluster_61	cluster_63	cluster_92	cluster_121	cluster_129	cluster_718	0_0_105_0_11_0_6_0_1_0	99.653	462	5582976	57.13	756	cluster_57	cluster_67	cluster_61	cluster_63	cluster_92	cluster_121	cluster_129	cluster_718
904	INSDC	859	GCA_003326375.1		Kp1	437	340	Inheritance from ST	258	Inheritance from ST	cluster_383	cluster_422	cluster_493	cluster_578	cluster_637	cluster_719	0_0_105_1_2_0_0_0_0_0	99.7087	158	5628566	57.18	757	cluster_57	cluster_67	cluster_383	cluster_422	cluster_493	cluster_578	cluster_637	cluster_719
905	INSDC	860	GCA_003338595.1		Kp1	340	340	Inheritance from ST	258	Inheritance from ST	cluster_61	cluster_63	cluster_92	cluster_95	cluster_96	cluster_720	0_0_105_0_11_0_0_0_0_0	99.7295	515	5783105	56.85	758	cluster_57	cluster_67	cluster_61	cluster_63	cluster_92	cluster_95	cluster_96	cluster_720
906	INSDC	861	GCA_003321425.1		Kp1	437	340	Inheritance from ST	258	Inheritance from ST	cluster_87	cluster_89	cluster_109	cluster_115	cluster_121	cluster_721	0_0_105_1_1_1_0_0_1_0	99.7813	414	5223368	57.83	759	cluster_57	cluster_67	cluster_87	cluster_89	cluster_109	cluster_115	cluster_121	cluster_721
907	INSDC	862	GCA_003321385.1		Kp1	340	340	Inheritance from ST	258	Inheritance from ST	cluster_61	cluster_63	cluster_92	cluster_579	cluster_638	cluster_722	0_0_105_0_11_0_0_12_0_0	99.675	358	5586238	57.18	760	cluster_57	cluster_67	cluster_61	cluster_63	cluster_92	cluster_579	cluster_638	cluster_722
908	INSDC	863	GCA_003321235.1		Kp1	11	340	Inheritance from ST	258	Inheritance from ST	cluster_341	cluster_423	cluster_736	cluster_580	cluster_639	cluster_723	0_0_105_0_24_0_3_0_0_0	99.706	734	5974003	57	761	cluster_57	cluster_67	cluster_341	cluster_423	cluster_736	cluster_580	cluster_639	cluster_723
909	INSDC	864	GCA_003321375.1		Kp1	340	340	Inheritance from ST	258	Inheritance from ST	cluster_61	cluster_63	cluster_92	cluster_121	cluster_129	cluster_147	0_0_105_0_11_0_6_0_0_0	99.6894	473	5577271	57.11	762	cluster_57	cluster_67	cluster_61	cluster_63	cluster_92	cluster_121	cluster_129	cluster_147
910	INSDC	865	GCA_003321335.1		Kp1	340	340	Inheritance from ST	258	Inheritance from ST	cluster_61	cluster_63	cluster_92	cluster_121	cluster_129	cluster_147	0_0_105_0_11_0_6_0_0_0	99.6602	512	5571015	57.11	763	cluster_57	cluster_67	cluster_61	cluster_63	cluster_92	cluster_121	cluster_129	cluster_147
911	INSDC	866	GCA_003321105.1		Kp1	340	340	Inheritance from ST	258	Inheritance from ST	cluster_61	cluster_63	cluster_92	cluster_95	cluster_96	cluster_720	0_0_105_0_11_0_0_0_0_0	99.6762	638	5885558	56.55	764	cluster_57	cluster_67	cluster_61	cluster_63	cluster_92	cluster_95	cluster_96	cluster_720
912	INSDC	867	GCA_003321225.1		Kp1	11	340	Inheritance from ST	258	Inheritance from ST	cluster_341	cluster_423	cluster_736	cluster_581	cluster_640	cluster_724	0_0_105_0_24_0_0_0_0_0	99.7412	509	5842917	57.04	765	cluster_57	cluster_67	cluster_341	cluster_423	cluster_736	cluster_581	cluster_640	cluster_724
913	INSDC	868	GCA_003321315.1		Kp1	11	340	Inheritance from ST	258	Inheritance from ST	cluster_92	cluster_95	cluster_496	cluster_582	cluster_641	cluster_725	0_0_105_0_0_0_9_0_0_0	99.6619	613	6171738	56.55	766	cluster_57	cluster_67	cluster_92	cluster_95	cluster_496	cluster_582	cluster_641	cluster_725
914	INSDC	869	GCA_003326385.1	> 30 missing alleles	Kp1	11												99.6034	886	5758197	56.95
915	INSDC	870	GCA_003327585.1		Kp1	340	340	Inheritance from ST	258	Inheritance from ST	cluster_61	cluster_63	cluster_92	cluster_95	cluster_642	cluster_726	0_0_105_0_11_0_0_4_0_0	99.695	375	5436540	57.38	767	cluster_57	cluster_67	cluster_61	cluster_63	cluster_92	cluster_95	cluster_642	cluster_726
916	INSDC	871	GCA_003321295.1		Kp1	11	340	Inheritance from ST	258	Inheritance from ST	cluster_92	cluster_95	cluster_497	cluster_583	cluster_643	cluster_727	0_0_105_0_0_0_8_0_0_0	99.671	502	5823733	57.04	768	cluster_57	cluster_67	cluster_92	cluster_95	cluster_497	cluster_583	cluster_643	cluster_727
917	INSDC	872	GCA_003321255.1		Kp1	340	340	Inheritance from ST	258	Inheritance from ST	cluster_61	cluster_63	cluster_197	cluster_229	cluster_251	cluster_728	0_0_105_0_11_0_12_0_2_0	99.7351	492	5650737	57.07	769	cluster_57	cluster_67	cluster_61	cluster_63	cluster_197	cluster_229	cluster_251	cluster_728
918	INSDC	873	GCA_003284835.1		Kp1	11	340	Inheritance from ST	258	Inheritance from ST	cluster_92	cluster_95	cluster_100	cluster_584	cluster_644	cluster_729	0_0_105_0_0_0_0_0_0_0	99.5961	634	5821340	57.02	770	cluster_57	cluster_67	cluster_92	cluster_95	cluster_100	cluster_584	cluster_644	cluster_729
919	INSDC	874	GCA_003326395.1		Kp1	16	16	Inheritance from ST	17	Inheritance from ST	cluster_385	cluster_424	cluster_499	cluster_585	cluster_645	cluster_730	0_0_22_27_3_0_0_0_0_0	99.4677	219	5756255	57.07	771	cluster_4	cluster_68	cluster_385	cluster_424	cluster_499	cluster_585	cluster_645	cluster_730
920	INSDC	875	GCA_003326315.1		Kp1	258	258	Inheritance from ST	258	Inheritance from ST	cluster_80	cluster_82	cluster_119	cluster_586	cluster_646	cluster_731	0_0_105_6_0_0_69_1_0_0	99.9323	173	5777221	57.04	772	cluster_57	cluster_61	cluster_80	cluster_82	cluster_119	cluster_586	cluster_646	cluster_731
921	INSDC	876	GCA_003326365.1		Kp1	258	258	Inheritance from ST	258	Inheritance from ST	cluster_80	cluster_425	cluster_500	cluster_587	cluster_647	cluster_732	0_0_105_6_0_15_0_0_0_0	99.9171	156	5773337	57.04	773	cluster_57	cluster_61	cluster_80	cluster_425	cluster_500	cluster_587	cluster_647	cluster_732
922	INSDC	877	GCA_003326285.1		Kp1	258	258	Inheritance from ST	258	Inheritance from ST	cluster_386	cluster_426	cluster_501	cluster_588	cluster_648	cluster_733	0_0_105_6_7_0_0_0_0_0	99.9348	157	5770041	57.02	774	cluster_57	cluster_61	cluster_386	cluster_426	cluster_501	cluster_588	cluster_648	cluster_733
923	INSDC	878	GCA_003321095.1		Kp1	16	16	Inheritance from ST	17	Inheritance from ST	cluster_387	cluster_427	cluster_502	cluster_589	cluster_649	cluster_734	0_0_22_27_5_0_0_0_0_0	99.4832	119	5583903	57.26	775	cluster_4	cluster_68	cluster_387	cluster_427	cluster_502	cluster_589	cluster_649	cluster_734
924	INSDC	879	GCA_003321195.1		Kp1	11	340	Inheritance from ST	258	Inheritance from ST	cluster_388	cluster_428	cluster_503	cluster_590	cluster_650	cluster_735	0_0_105_0_25_0_0_0_0_0	99.6562	162	5848531	57.07	776	cluster_57	cluster_67	cluster_388	cluster_428	cluster_503	cluster_590	cluster_650	cluster_735
925	INSDC	880	GCA_003321155.1		Kp1	11	340	Inheritance from ST	258	Inheritance from ST	cluster_92	cluster_95	cluster_100	cluster_591	cluster_651	cluster_736	0_0_105_0_0_0_0_1_0_0	99.6487	178	5839058	56.97	777	cluster_57	cluster_67	cluster_92	cluster_95	cluster_100	cluster_591	cluster_651	cluster_736
926	INSDC	881	GCA_003321135.1		Kp1	258	258	Inheritance from ST	258	Inheritance from ST	cluster_80	cluster_82	cluster_119	cluster_127	cluster_135	cluster_737	0_0_105_6_0_0_69_0_2_0	99.9057	170	5776121	56.95	778	cluster_57	cluster_61	cluster_80	cluster_82	cluster_119	cluster_127	cluster_135	cluster_737
927	INSDC	882	GCA_003321215.1		Kp1	11	340	Inheritance from ST	258	Inheritance from ST	cluster_92	cluster_95	cluster_100	cluster_592	cluster_652	cluster_738	0_0_105_0_0_0_0_2_0_0	99.6516	183	5870119	57.01	779	cluster_57	cluster_67	cluster_92	cluster_95	cluster_100	cluster_592	cluster_652	cluster_738
928	INSDC	883	GCA_003326305.1		Kp1	258	258	Inheritance from ST	258	Inheritance from ST	cluster_80	cluster_82	cluster_119	cluster_593	cluster_653	cluster_739	0_0_105_6_0_0_70_0_0_0	99.9471	170	5778279	56.93	780	cluster_57	cluster_61	cluster_80	cluster_82	cluster_119	cluster_593	cluster_653	cluster_739
929	INSDC	884	GCA_003326295.1		Kp1	11	340	Inheritance from ST	258	Inheritance from ST	cluster_92	cluster_429	cluster_504	cluster_594	cluster_654	cluster_740	0_0_105_0_0_3_0_0_0_0	99.6635	152	6155743	56.39	781	cluster_57	cluster_67	cluster_92	cluster_429	cluster_504	cluster_594	cluster_654	cluster_740
930	INSDC	885	GCA_002848835.1		Kp1	152	152	Inheritance from ST	152	Inheritance from ST	cluster_389	cluster_430	cluster_505	cluster_595	cluster_655	cluster_741	0_0_220_0_4_0_0_0_0_0	99.1834	268	5322023	57.53	782	cluster_69	cluster_78	cluster_389	cluster_430	cluster_505	cluster_595	cluster_655	cluster_741
931	INSDC	886	GCA_002187665.1		Kp1	34	10040	Arbitrary	34	Inheritance from ST	cluster_390	cluster_431	cluster_506	cluster_596	cluster_656	cluster_742	0_0_13_0_0_0_0_0_0_0	99.1665	92	5162504	57.56	783	cluster_112	cluster_248	cluster_390	cluster_431	cluster_506	cluster_596	cluster_656	cluster_742
932	INSDC	887	GCA_002187625.1		Kp1	4	4	Inheritance from ST	4	Inheritance from ST	cluster_391	cluster_432	cluster_507	cluster_597	cluster_657	cluster_743	0_0_130_0_0_0_0_0_0_0	99.1672	78	5508405	57.21	784	cluster_176	cluster_249	cluster_391	cluster_432	cluster_507	cluster_597	cluster_657	cluster_743
933	INSDC	888	GCA_002188235.1		Kp1	25	25	Inheritance from ST	25	Inheritance from ST	cluster_324	cluster_353	cluster_405	cluster_472	cluster_658	cluster_744	0_0_388_1_9_0_0_0_0_0	99.2775	101	5580048	57.07	785	cluster_99	cluster_120	cluster_324	cluster_353	cluster_405	cluster_472	cluster_658	cluster_744
934	INSDC	889	GCA_002188185.1		Kp1	231	231	Inheritance from ST	231	Inheritance from ST	cluster_50	cluster_127	cluster_508	cluster_598	cluster_659	cluster_745	0_0_88_0_0_1_0_0_0_0	99.1657	75	5477596	57.19	786	cluster_48	cluster_49	cluster_50	cluster_127	cluster_508	cluster_598	cluster_659	cluster_745
935	INSDC	890	GCA_002188175.1		Kp1	831	831	Inheritance from ST	831	Inheritance from ST	cluster_392	cluster_434	cluster_509	cluster_599	cluster_660	cluster_746	0_0_404_0_2_0_0_0_0_0	99.1278	51	5545208	57.18	787	cluster_177	cluster_250	cluster_392	cluster_434	cluster_509	cluster_599	cluster_660	cluster_746
936	INSDC	891	GCA_002187615.1		Kp1	3612	3612	Inheritance from ST	3612	Inheritance from ST	cluster_393	cluster_435	cluster_510	cluster_600	cluster_661	cluster_747	0_0_56_0_0_0_0_0_0_0	99.2029	61	5236870	57.58	788	cluster_178	cluster_251	cluster_393	cluster_435	cluster_510	cluster_600	cluster_661	cluster_747
937	INSDC	892	GCA_002187545.1		Kp1	13	13	Inheritance from ST	13	Inheritance from ST	cluster_394	cluster_436	cluster_511	cluster_601	cluster_662	cluster_748	0_0_98_0_3_0_0_0_0_0	99.1799	85	5450755	57.18	789	cluster_70	cluster_252	cluster_394	cluster_436	cluster_511	cluster_601	cluster_662	cluster_748
938	INSDC	893	GCA_002187585.1		Kp1	3613	3613	Inheritance from ST	76	Inheritance from ST	cluster_395	cluster_437	cluster_512	cluster_602	cluster_663	cluster_749	0_0_46_10_0_0_0_0_0_0	99.1218	72	5162888	57.53	790	cluster_52	cluster_253	cluster_395	cluster_437	cluster_512	cluster_602	cluster_663	cluster_749
939	INSDC	894	GCA_002243445.1		Kp1	258	258	Inheritance from ST	258	Inheritance from ST	cluster_80	cluster_82	cluster_104	cluster_109	cluster_112	cluster_750	0_0_105_6_0_0_0_5_19_0	99.9312	4	5621950	57.15	791	cluster_57	cluster_61	cluster_80	cluster_82	cluster_104	cluster_109	cluster_112	cluster_750
940	INSDC	895	GCA_000706605.1		Kp1	258	258	Inheritance from ST	258	Inheritance from ST	cluster_80	cluster_82	cluster_104	cluster_168	cluster_664	cluster_751	0_0_105_6_0_0_17_15_3_0	99.9284	13	5822710	56.72	792	cluster_57	cluster_61	cluster_80	cluster_82	cluster_104	cluster_168	cluster_664	cluster_751
941	INSDC	896	GCA_000567405.1		Kp1	14	14	Inheritance from ST	14	Inheritance from ST	cluster_502	cluster_562	cluster_513	cluster_604	cluster_665	cluster_752	0_0_1_1_0_1_3_0_0_0	99.8137	16	5569072	57.18	793	cluster_71	cluster_81	cluster_502	cluster_562	cluster_513	cluster_604	cluster_665	cluster_752
942	INSDC	897	GCA_000567385.1		Kp1	258	258	Inheritance from ST	258	Inheritance from ST	cluster_80	cluster_82	cluster_104	cluster_605	cluster_666	cluster_753	0_0_105_6_0_0_35_0_0_0	99.9717	10	5814145	56.85	794	cluster_57	cluster_61	cluster_80	cluster_82	cluster_104	cluster_605	cluster_666	cluster_753
943	INSDC	898	GCA_000567365.1		Kp1	258	258	Inheritance from ST	258	Inheritance from ST	cluster_80	cluster_82	cluster_104	cluster_605	cluster_666	cluster_753	0_0_105_6_0_0_35_0_0_0	99.9641	10	5918259	56.88	794	cluster_57	cluster_61	cluster_80	cluster_82	cluster_104	cluster_605	cluster_666	cluster_753
944	INSDC	899	GCA_000474885.1		Kp1	258	258	Inheritance from ST	258	Inheritance from ST	cluster_80	cluster_82	cluster_104	cluster_605	cluster_666	cluster_753	0_0_105_6_0_0_35_0_0_0	99.9678	5	5794564	57.07	794	cluster_57	cluster_61	cluster_80	cluster_82	cluster_104	cluster_605	cluster_666	cluster_753
945	INSDC	900	GCA_000567345.1		Kp1	258	258	Inheritance from ST	258	Inheritance from ST	cluster_80	cluster_82	cluster_104	cluster_168	cluster_664	cluster_754	0_0_105_6_0_0_17_15_0_0	99.9629	29	5764642	56.88	795;797	cluster_57	cluster_61	cluster_80	cluster_82	cluster_104	cluster_168	cluster_664	cluster_754
946	INSDC	901	GCA_000567325.1		Kp1	258	258	Inheritance from ST	258	Inheritance from ST	cluster_80	cluster_82	cluster_104	cluster_168	cluster_668	cluster_755	0_0_105_6_0_0_17_10_0_0	99.9666	10	5895678	56.36	796	cluster_57	cluster_61	cluster_80	cluster_82	cluster_104	cluster_168	cluster_668	cluster_755
947	INSDC	902	GCA_000474905.1		Kp1	258	258	Inheritance from ST	258	Inheritance from ST	cluster_80	cluster_82	cluster_104	cluster_168	cluster_664	cluster_754	0_0_105_6_0_0_17_15_0_0	99.9685	6	5751366	57.09	797	cluster_57	cluster_61	cluster_80	cluster_82	cluster_104	cluster_168	cluster_664	cluster_754
948	INSDC	903	GCA_000567305.1		Kp1	258	258	Inheritance from ST	258	Inheritance from ST	cluster_80	cluster_82	cluster_104	cluster_606	cluster_669	cluster_756	0_0_105_6_0_0_0_70_0_0	99.8965	7	5649762	57.16	798	cluster_57	cluster_61	cluster_80	cluster_82	cluster_104	cluster_606	cluster_669	cluster_756
949	INSDC	904	GCA_000692915.1		Kp1	258	258	Inheritance from ST	258	Inheritance from ST	cluster_80	cluster_82	cluster_104	cluster_606	cluster_670	cluster_757	0_0_105_6_0_0_0_71_0_0	99.8926	11	5748565	56.73	799	cluster_57	cluster_61	cluster_80	cluster_82	cluster_104	cluster_606	cluster_670	cluster_757
950	INSDC	905	GCA_000474865.1		Kp1	258	258	Inheritance from ST	258	Inheritance from ST	cluster_80	cluster_82	cluster_104	cluster_606	cluster_669	cluster_756	0_0_105_6_0_0_0_70_0_0	99.9193	6	5738068	57.06	798	cluster_57	cluster_61	cluster_80	cluster_82	cluster_104	cluster_606	cluster_669	cluster_756
951	INSDC	906	GCA_000567285.1		Kp1	37	3796	Inheritance from ST	37	Inheritance from ST	cluster_397	cluster_439	cluster_515	cluster_607	cluster_671	cluster_758	0_0_109_8_2_0_0_0_0_0	99.6634	16	5722263	56.69	800	cluster_5	cluster_245	cluster_397	cluster_439	cluster_515	cluster_607	cluster_671	cluster_758
952	INSDC	907	GCA_000567505.1		Kp1	258	258	Inheritance from ST	258	Inheritance from ST	cluster_80	cluster_82	cluster_516	cluster_608	cluster_672	cluster_759	0_0_105_6_0_0_90_0_0_0	99.9689	7	5696002	56.98	801	cluster_57	cluster_61	cluster_80	cluster_82	cluster_516	cluster_608	cluster_672	cluster_759
953	INSDC	908	GCA_000492395.1		Kp1	37	3796	Inheritance from ST	37	Inheritance from ST	cluster_398	cluster_440	cluster_517	cluster_609	cluster_673	cluster_760	0_0_109_8_3_0_0_0_0_0	99.7313	11	5481480	57.09	802	cluster_5	cluster_245	cluster_398	cluster_440	cluster_517	cluster_609	cluster_673	cluster_760
954	INSDC	909	GCA_000492375.1		Kp1	1189	10246	Arbitrary	3824	Inheritance from ST	cluster_399	cluster_441	cluster_518	cluster_610	cluster_674	cluster_761	0_0_247_0_0_0_0_0_0_0	99.1592	7	5445034	57.11	803	cluster_180	cluster_254	cluster_399	cluster_441	cluster_518	cluster_610	cluster_674	cluster_761
955	INSDC	910	GCA_000492355.1		Kp1	111	111	Inheritance from ST	111	Inheritance from ST	cluster_400	cluster_442	cluster_519	cluster_611	cluster_675	cluster_762	0_0_221_1_7_0_0_0_0_0	99.1503	8	5490411	57.06	804	cluster_91	cluster_108	cluster_400	cluster_442	cluster_519	cluster_611	cluster_675	cluster_762
956	INSDC	911	GCA_000492335.1		Kp1	1430	1430	Inheritance from ST	1430	Inheritance from ST	cluster_401	cluster_443	cluster_520	cluster_612	cluster_676	cluster_763	0_0_264_0_0_0_0_0_0_0	99.127	6	5381634	57.16	805	cluster_181	cluster_255	cluster_401	cluster_443	cluster_520	cluster_612	cluster_676	cluster_763
957	INSDC	912	GCA_000492315.1		Kp1	186	186	Inheritance from ST	186	Inheritance from ST	cluster_402	cluster_444	cluster_521	cluster_613	cluster_677	cluster_764	0_0_102_3_1_0_0_0_0_0	99.1399	5	5440026	57	806	cluster_51	cluster_256	cluster_402	cluster_444	cluster_521	cluster_613	cluster_677	cluster_764
958	INSDC	913	GCA_000567485.1		Kp1	258	258	Inheritance from ST	258	Inheritance from ST	cluster_80	cluster_82	cluster_104	cluster_168	cluster_664	cluster_754	0_0_105_6_0_0_17_15_0_0	99.9661	7	5493372	57.24	795;797	cluster_57	cluster_61	cluster_80	cluster_82	cluster_104	cluster_168	cluster_664	cluster_754
959	INSDC	914	GCA_000521985.1		Kp1	502	502	Inheritance from ST	502	Inheritance from ST	cluster_403	cluster_445	cluster_522	cluster_614	cluster_678	cluster_765	0_0_219_0_0_0_1_0_0_0	99.1357	6	5340028	57.24	807	cluster_137	cluster_178	cluster_403	cluster_445	cluster_522	cluster_614	cluster_678	cluster_765
960	INSDC	915	GCA_000567265.1		Kp1	258	258	Inheritance from ST	258	Inheritance from ST	cluster_80	cluster_82	cluster_104	cluster_168	cluster_664	cluster_754	0_0_105_6_0_0_17_15_0_0	99.9204	17	5767522	56.86	795;797	cluster_57	cluster_61	cluster_80	cluster_82	cluster_104	cluster_168	cluster_664	cluster_754
961	INSDC	916	GCA_000707985.1		Kp1	15	15	Inheritance from ST	15	Inheritance from ST	cluster_68	cluster_70	cluster_78	cluster_240	cluster_679	cluster_766	0_0_0_0_2_0_0_32_0_0	99.8226	10	5878604	56.73	808	cluster_1	cluster_1	cluster_68	cluster_70	cluster_78	cluster_240	cluster_679	cluster_766
962	INSDC	917	GCA_000567245.1		Kp1	258	258	Inheritance from ST	258	Inheritance from ST	cluster_80	cluster_82	cluster_104	cluster_606	cluster_669	cluster_767	0_0_105_6_0_0_0_70_1_0	99.9021	5	5716391	57.03	809	cluster_57	cluster_61	cluster_80	cluster_82	cluster_104	cluster_606	cluster_669	cluster_767
963	INSDC	918	GCA_000567225.2		Kp1	17	1123	Inheritance from ST	17	Inheritance from ST	cluster_404	cluster_446	cluster_523	cluster_615	cluster_680	cluster_768	0_0_22_12_4_0_0_0_0_0	99.8483	5	5399523	57.21	810	cluster_4	cluster_4	cluster_404	cluster_446	cluster_523	cluster_615	cluster_680	cluster_768
964	INSDC	919	GCA_000492295.1		Kp1	661	10182	Arbitrary	661	Inheritance from ST	cluster_405	cluster_447	cluster_524	cluster_616	cluster_681	cluster_769	0_0_122_6_0_0_0_0_0_0	99.2138	2	5208603	57.39	811	cluster_113	cluster_257	cluster_405	cluster_447	cluster_524	cluster_616	cluster_681	cluster_769
965	INSDC	920	GCA_000492215.1		Kp1	34	10016	Arbitrary	34	Inheritance from ST	cluster_406	cluster_448	cluster_525	cluster_617	cluster_682	cluster_770	0_0_13_15_1_0_0_0_0_0	99.1041	12	5554601	56.94	812	cluster_112	cluster_258	cluster_406	cluster_448	cluster_525	cluster_617	cluster_682	cluster_770
966	INSDC	921	GCA_000492195.1		Kp1	37	3796	Inheritance from ST	37	Inheritance from ST	cluster_397	cluster_449	cluster_526	cluster_618	cluster_683	cluster_771	0_0_109_8_1_0_0_0_1_0	99.679	10	5702446	56.65	813	cluster_5	cluster_245	cluster_397	cluster_449	cluster_526	cluster_618	cluster_683	cluster_771
967	INSDC	922	GCA_000567205.1		Kp1	258	258	Inheritance from ST	258	Inheritance from ST	cluster_80	cluster_82	cluster_104	cluster_168	cluster_664	cluster_772	0_0_105_6_0_0_17_15_1_0	99.9319	7	5387779	57.19	814	cluster_57	cluster_61	cluster_80	cluster_82	cluster_104	cluster_168	cluster_664	cluster_772
968	INSDC	923	GCA_000567185.1		Kp1	258	258	Inheritance from ST	258	Inheritance from ST	cluster_80	cluster_82	cluster_104	cluster_168	cluster_664	cluster_773	0_0_105_6_0_0_17_15_2_0	99.9359	8	5369961	57.28	815	cluster_57	cluster_61	cluster_80	cluster_82	cluster_104	cluster_168	cluster_664	cluster_773
969	INSDC	924	GCA_000567025.1		Kp1	258	258	Inheritance from ST	258	Inheritance from ST	cluster_80	cluster_82	cluster_104	cluster_606	cluster_669	cluster_756	0_0_105_6_0_0_0_70_0_0	99.8682	11	5725037	56.8	798	cluster_57	cluster_61	cluster_80	cluster_82	cluster_104	cluster_606	cluster_669	cluster_756
970	INSDC	925	GCA_000567165.1		Kp1	37	3796	Inheritance from ST	37	Inheritance from ST	cluster_397	cluster_449	cluster_526	cluster_618	cluster_683	cluster_774	0_0_109_8_1_0_0_0_0_0	99.7263	6	5624154	56.63	816	cluster_5	cluster_245	cluster_397	cluster_449	cluster_526	cluster_618	cluster_683	cluster_774
971	INSDC	926	GCA_000567145.1		Kp1	3614	3614	Inheritance from ST	3614	Inheritance from ST	cluster_408	cluster_450	cluster_527	cluster_619	cluster_684	cluster_775	0_0_188_0_0_0_0_0_0_0	99.2262	2	5292407	57.44	817	cluster_182	cluster_259	cluster_408	cluster_450	cluster_527	cluster_619	cluster_684	cluster_775
972	INSDC	927	GCA_000567125.1		Kp1	540	10086	Arbitrary	540	Inheritance from ST	cluster_409	cluster_451	cluster_528	cluster_620	cluster_685	cluster_776	0_0_128_3_0_0_0_0_0_0	99.1835	8	5337242	57.29	818	cluster_135	cluster_260	cluster_409	cluster_451	cluster_528	cluster_620	cluster_685	cluster_776
973	INSDC	928	GCA_000567105.1		Kp1	37	10050	Arbitrary	37	Inheritance from ST	cluster_410	cluster_452	cluster_529	cluster_621	cluster_686	cluster_777	0_0_109_11_0_0_0_0_0_0	99.6879	3	5460834	57.06	819	cluster_5	cluster_261	cluster_410	cluster_452	cluster_529	cluster_621	cluster_686	cluster_777
974	INSDC	929	GCA_000567465.1		Kp1	258	258	Inheritance from ST	258	Inheritance from ST	cluster_80	cluster_82	cluster_104	cluster_168	cluster_664	cluster_754	0_0_105_6_0_0_17_15_0_0	99.9467	14	5558341	56.98	795;797	cluster_57	cluster_61	cluster_80	cluster_82	cluster_104	cluster_168	cluster_664	cluster_754
975	INSDC	930	GCA_000567085.1		Kp1	36	36	Inheritance from ST	268	Inheritance from ST	cluster_84	cluster_453	cluster_530	cluster_622	cluster_687	cluster_778	0_0_29_0_4_5_0_0_0_0	99.1659	4	5492149	57.12	820	cluster_68	cluster_77	cluster_84	cluster_453	cluster_530	cluster_622	cluster_687	cluster_778
976	INSDC	931	GCA_000567065.1		Kp1	3615	3615	Inheritance from ST	628	Inheritance from ST	cluster_411	cluster_454	cluster_531	cluster_623	cluster_688	cluster_779	0_0_54_0_0_1_0_0_0_0	99.1461	7	5328565	57.45	821	cluster_56	cluster_262	cluster_411	cluster_454	cluster_531	cluster_623	cluster_688	cluster_779
977	INSDC	932	GCA_000567045.1		Kp1	37	3796	Inheritance from ST	37	Inheritance from ST	cluster_397	cluster_449	cluster_526	cluster_618	cluster_683	cluster_774	0_0_109_8_1_0_0_0_0_0	99.7045	8	5612799	56.77	816	cluster_5	cluster_245	cluster_397	cluster_449	cluster_526	cluster_618	cluster_683	cluster_774
978	INSDC	933	GCA_000692935.1		Kp1	258	258	Inheritance from ST	258	Inheritance from ST	cluster_80	cluster_82	cluster_104	cluster_168	cluster_664	cluster_772	0_0_105_6_0_0_17_15_1_0	99.9463	19	5533311	57.2	814;8310	cluster_57	cluster_61	cluster_80	cluster_82	cluster_104	cluster_168	cluster_664	cluster_772
979	INSDC	934	GCA_000692955.1		Kp1	105	105	Inheritance from ST	152	Inheritance from ST	cluster_412	cluster_455	cluster_532	cluster_624	cluster_689	cluster_780	0_0_220_7_3_1_0_0_0_0	99.1479	7	5371046	57.09	822	cluster_69	cluster_235	cluster_412	cluster_455	cluster_532	cluster_624	cluster_689	cluster_780
980	INSDC	935	GCA_000567445.1		Kp1	258	258	Inheritance from ST	258	Inheritance from ST	cluster_80	cluster_82	cluster_104	cluster_168	cluster_664	cluster_754	0_0_105_6_0_0_17_15_0_0	99.9617	8	5798554	56.88	795;797	cluster_57	cluster_61	cluster_80	cluster_82	cluster_104	cluster_168	cluster_664	cluster_754
981	INSDC	936	GCA_000692975.1		Kp1	258	258	Inheritance from ST	258	Inheritance from ST	cluster_80	cluster_82	cluster_104	cluster_168	cluster_236	cluster_781	0_0_105_6_0_0_17_0_0_0	99.9656	8	5778469	56.89	823	cluster_57	cluster_61	cluster_80	cluster_82	cluster_104	cluster_168	cluster_236	cluster_781
982	INSDC	937	GCA_000693015.1		Kp1	258	258	Inheritance from ST	258	Inheritance from ST	cluster_80	cluster_82	cluster_104	cluster_168	cluster_236	cluster_781	0_0_105_6_0_0_17_0_0_0	99.9693	17	5792118	56.76	823	cluster_57	cluster_61	cluster_80	cluster_82	cluster_104	cluster_168	cluster_236	cluster_781
983	INSDC	938	GCA_000693035.1		Kp1	17	10143	Arbitrary	17	Inheritance from ST	cluster_413	cluster_456	cluster_533	cluster_625	cluster_690	cluster_782	0_0_22_8_1_0_0_0_0_0	99.6632	10	5541587	56.76	824	cluster_4	cluster_63	cluster_413	cluster_456	cluster_533	cluster_625	cluster_690	cluster_782
984	INSDC	939	GCA_000567825.1		Kp1	258	258	Inheritance from ST	258	Inheritance from ST	cluster_80	cluster_82	cluster_104	cluster_168	cluster_664	cluster_772	0_0_105_6_0_0_17_15_1_0	99.9483	12	5729170	56.86	814;8310	cluster_57	cluster_61	cluster_80	cluster_82	cluster_104	cluster_168	cluster_664	cluster_772
985	INSDC	940	GCA_000567425.1		Kp1	258	258	Inheritance from ST	258	Inheritance from ST	cluster_80	cluster_82	cluster_104	cluster_168	cluster_664	cluster_772	0_0_105_6_0_0_17_15_1_0	99.9471	9	5717555	56.7	814;8310	cluster_57	cluster_61	cluster_80	cluster_82	cluster_104	cluster_168	cluster_664	cluster_772
986	INSDC	941	GCA_001033995.1		Kp1	23	23	Inheritance from ST	23	Inheritance from ST	cluster_82	cluster_457	cluster_534	cluster_626	cluster_691	cluster_783	0_0_429_0_5_0_0_0_0_0	99.8493	7	5683141	56.62	825	cluster_6	cluster_6	cluster_82	cluster_457	cluster_534	cluster_626	cluster_691	cluster_783
987	INSDC	942	GCA_001034005.1		Kp1	23	23	Inheritance from ST	23	Inheritance from ST	cluster_82	cluster_84	cluster_87	cluster_627	cluster_692	cluster_784	0_0_429_0_4_0_0_0_0_0	99.8766	3	5598979	57.1	826	cluster_6	cluster_6	cluster_82	cluster_84	cluster_87	cluster_627	cluster_692	cluster_784
988	INSDC	943	GCA_001034055.1		Kp1	3616	3616	Inheritance from ST	17	Inheritance from ST	cluster_415	cluster_458	cluster_535	cluster_628	cluster_693	cluster_785	0_0_22_14_0_0_0_0_0_0	99.7175	8	5806231	56.8	827	cluster_4	cluster_263	cluster_415	cluster_458	cluster_535	cluster_628	cluster_693	cluster_785
989	INSDC	944	GCA_001034065.1	Hybrid	Kp3	3617											1_0_133_0_0_0_0_0_0_0	98.9054	12	6478359	55.99	5322	cluster_722	cluster_1181	cluster_2143	cluster_2406	cluster_2870	cluster_3476	cluster_3992	cluster_4909
990	INSDC	945	GCA_001034085.1		Kp1	16	10262	Arbitrary	17	Inheritance from ST	cluster_336	cluster_368	cluster_424	cluster_629	cluster_694	cluster_786	0_0_22_28_0_0_0_0_0_0	99.3783	3	5590202	57.03	828	cluster_4	cluster_221	cluster_336	cluster_368	cluster_424	cluster_629	cluster_694	cluster_786
991	INSDC	946	GCA_001034135.1		Kp1	3618	3618	Inheritance from ST	3618	Inheritance from ST	cluster_416	cluster_459	cluster_536	cluster_630	cluster_695	cluster_787	0_0_112_1_0_0_0_0_0_0	99.1737	5	5643163	56.96	829	cluster_183	cluster_264	cluster_416	cluster_459	cluster_536	cluster_630	cluster_695	cluster_787
992	INSDC	947	GCA_002845265.1		Kp1	11	11	Inheritance from ST	258	Inheritance from ST	cluster_100	cluster_103	cluster_392	cluster_456	cluster_696	cluster_788	0_0_105_2_0_0_0_3_0_0	99.6621	207	5490230	57.3	830	cluster_57	cluster_90	cluster_100	cluster_103	cluster_392	cluster_456	cluster_696	cluster_788
993	INSDC	948	GCA_003856475.1		Kp1	11	11	Inheritance from ST	258	Inheritance from ST	cluster_100	cluster_103	cluster_113	cluster_423	cluster_461	cluster_789	0_0_105_2_0_0_2_17_17_0	99.6675	5	5871807	56.99	831;3557	cluster_57	cluster_90	cluster_100	cluster_103	cluster_113	cluster_423	cluster_461	cluster_789
994	INSDC	949	GCA_002844865.1		Kp1	11	11	Inheritance from ST	258	Inheritance from ST	cluster_100	cluster_103	cluster_392	cluster_456	cluster_696	cluster_790	0_0_105_2_0_0_0_3_1_0	99.6789	146	5482389	57.3	832	cluster_57	cluster_90	cluster_100	cluster_103	cluster_392	cluster_456	cluster_696	cluster_790
995	INSDC	950	GCA_002844875.1		Kp1	11	11	Inheritance from ST	258	Inheritance from ST	cluster_100	cluster_103	cluster_392	cluster_456	cluster_698	cluster_791	0_0_105_2_0_0_0_4_0_0	99.6676	139	5485569	57.3	833	cluster_57	cluster_90	cluster_100	cluster_103	cluster_392	cluster_456	cluster_698	cluster_791
996	INSDC	951	GCA_002844925.1		Kp1	11	11	Inheritance from ST	258	Inheritance from ST	cluster_100	cluster_103	cluster_392	cluster_456	cluster_698	cluster_791	0_0_105_2_0_0_0_4_0_0	99.6803	145	5483166	57.3	833	cluster_57	cluster_90	cluster_100	cluster_103	cluster_392	cluster_456	cluster_698	cluster_791
997	INSDC	952	GCA_002845315.1		Kp1	11	11	Inheritance from ST	258	Inheritance from ST	cluster_100	cluster_103	cluster_392	cluster_456	cluster_696	cluster_788	0_0_105_2_0_0_0_3_0_0	99.6786	219	5513909	57.27	830	cluster_57	cluster_90	cluster_100	cluster_103	cluster_392	cluster_456	cluster_696	cluster_788
998	INSDC	953	GCA_002845235.1		Kp1	11	11	Inheritance from ST	258	Inheritance from ST	cluster_100	cluster_103	cluster_392	cluster_456	cluster_696	cluster_790	0_0_105_2_0_0_0_3_1_0	99.6728	212	5513283	57.29	832	cluster_57	cluster_90	cluster_100	cluster_103	cluster_392	cluster_456	cluster_696	cluster_790
999	INSDC	954	GCA_002845205.1		Kp1	11	11	Inheritance from ST	258	Inheritance from ST	cluster_100	cluster_103	cluster_392	cluster_456	cluster_698	cluster_791	0_0_105_2_0_0_0_4_0_0	99.689	223	5512451	57.29	833	cluster_57	cluster_90	cluster_100	cluster_103	cluster_392	cluster_456	cluster_698	cluster_791
1000	INSDC	955	GCA_900091645.1		Kp1	340	340	Inheritance from ST	258	Inheritance from ST	cluster_61	cluster_63	cluster_537	cluster_632	cluster_699	cluster_792	0_0_105_0_11_0_7_0_0_0	99.7148	103	5414186	57.28	834;835;836	cluster_57	cluster_67	cluster_61	cluster_63	cluster_537	cluster_632	cluster_699	cluster_792
1001	INSDC	956	GCA_900091665.1		Kp1	340	340	Inheritance from ST	258	Inheritance from ST	cluster_61	cluster_63	cluster_537	cluster_632	cluster_699	cluster_792	0_0_105_0_11_0_7_0_0_0	99.6998	134	5380985	57.3	835	cluster_57	cluster_67	cluster_61	cluster_63	cluster_537	cluster_632	cluster_699	cluster_792
1002	INSDC	957	GCA_900091635.1		Kp1	340	340	Inheritance from ST	258	Inheritance from ST	cluster_61	cluster_63	cluster_537	cluster_632	cluster_699	cluster_792	0_0_105_0_11_0_7_0_0_0	99.6947	106	5401196	57.3	836	cluster_57	cluster_67	cluster_61	cluster_63	cluster_537	cluster_632	cluster_699	cluster_792
1003	INSDC	958	GCA_002156725.1		Kp1	258	258	Inheritance from ST	258	Inheritance from ST	cluster_80	cluster_82	cluster_104	cluster_168	cluster_700	cluster_793	0_0_105_6_0_0_17_6_0_0	99.9781	4	5896654	56.98	837	cluster_57	cluster_61	cluster_80	cluster_82	cluster_104	cluster_168	cluster_700	cluster_793
1004	INSDC	959	GCA_000739495.1		Kp1	395	395	Inheritance from ST	395	Inheritance from ST	cluster_66	cluster_460	cluster_538	cluster_633	cluster_701	cluster_794	0_0_106_0_1_0_0_0_0_0	99.4765	3	5510332	57.25	838	cluster_60	cluster_65	cluster_66	cluster_460	cluster_538	cluster_633	cluster_701	cluster_794
1005	INSDC	960	GCA_001705385.1		Kp1	512	258	Inheritance from ST	258	Inheritance from ST	cluster_80	cluster_82	cluster_104	cluster_67	cluster_68	cluster_92	0_0_105_6_0_0_17_65_0_0	99.9605	4	5803735	57.04	93;233;916;958;2106;3330;3440;4276;8272	cluster_57	cluster_61	cluster_80	cluster_82	cluster_104	cluster_67	cluster_68	cluster_92
1006	INSDC	961	GCA_002104635.1		Kp1	2646	307	Inheritance from ST	307	Inheritance from ST	cluster_56	cluster_461	cluster_539	cluster_634	cluster_702	cluster_795	0_0_369_0_0_5_0_0_0_0	99.0619	93	5620778	55.61	839	cluster_53	cluster_55	cluster_56	cluster_461	cluster_539	cluster_634	cluster_702	cluster_795
1007	INSDC	962	GCA_900465375.1		Kp1	1519	258	Inheritance from ST	258	Inheritance from ST	cluster_80	cluster_82	cluster_104	cluster_67	cluster_68	cluster_796	0_0_105_6_0_0_17_65_77_0	99.9158	840	6157101	56.79	840	cluster_57	cluster_61	cluster_80	cluster_82	cluster_104	cluster_67	cluster_68	cluster_796
1008	INSDC	963	GCA_900465335.1		Kp1	1519	258	Inheritance from ST	258	Inheritance from ST	cluster_80	cluster_82	cluster_104	cluster_67	cluster_68	cluster_796	0_0_105_6_0_0_17_65_77_0	99.9346	984	6320999	56.65	841	cluster_57	cluster_61	cluster_80	cluster_82	cluster_104	cluster_67	cluster_68	cluster_796
1009	INSDC	964	GCA_004319525.1		Kp1	15	15	Inheritance from ST	15	Inheritance from ST	cluster_68	cluster_70	cluster_78	cluster_635	cluster_704	cluster_797	0_0_0_0_2_0_0_74_0_0	99.8263	4	5881158	56.56	842	cluster_1	cluster_1	cluster_68	cluster_70	cluster_78	cluster_635	cluster_704	cluster_797
1010	INSDC	965	GCA_002967835.1		Kp1	14	14	Inheritance from ST	14	Inheritance from ST	cluster_417	cluster_462	cluster_540	cluster_636	cluster_705	cluster_798	0_0_1_1_22_0_0_0_0_0	99.8009	155	5461598	57.16	843	cluster_71	cluster_81	cluster_417	cluster_462	cluster_540	cluster_636	cluster_705	cluster_798
1011	INSDC	966	GCA_001663195.1		Kp1	15	15	Inheritance from ST	15	Inheritance from ST	cluster_68	cluster_70	cluster_78	cluster_166	cluster_706	cluster_799	0_0_0_0_2_0_0_27_0_0	99.8511	2	5420718	57.3	844	cluster_1	cluster_1	cluster_68	cluster_70	cluster_78	cluster_166	cluster_706	cluster_799
1012	INSDC	967	GCA_000567605.1		Kp1	113	10102	Arbitrary	113	Inheritance from ST	cluster_418	cluster_463	cluster_541	cluster_638	cluster_707	cluster_800	0_0_32_3_0_0_0_0_0_0	99.1364	11	5515353	57.3	845	cluster_184	cluster_265	cluster_418	cluster_463	cluster_541	cluster_638	cluster_707	cluster_800
1013	INSDC	968	GCA_000567585.1		Kp1	258	258	Inheritance from ST	258	Inheritance from ST	cluster_80	cluster_82	cluster_104	cluster_230	cluster_252	cluster_801	0_0_105_6_0_0_0_92_1_0	99.9047	4	5554069	57.15	846	cluster_57	cluster_61	cluster_80	cluster_82	cluster_104	cluster_230	cluster_252	cluster_801
1014	INSDC	969	GCA_000492735.1		Kp1	133	133	Inheritance from ST	133	Inheritance from ST	cluster_419	cluster_464	cluster_542	cluster_639	cluster_708	cluster_802	0_0_181_0_1_0_0_0_0_0	99.2133	6	5557105	57.04	847	cluster_7	cluster_126	cluster_419	cluster_464	cluster_542	cluster_639	cluster_708	cluster_802
1015	INSDC	970	GCA_000567625.1		Kp1	101	101	Inheritance from ST	101	Inheritance from ST	cluster_71	cluster_73	cluster_543	cluster_640	cluster_709	cluster_803	0_0_84_0_8_0_14_0_0_0	99.1277	8	5583740	56.76	848	cluster_54	cluster_56	cluster_71	cluster_73	cluster_543	cluster_640	cluster_709	cluster_803
1016	INSDC	971	GCA_000492695.1		Kp1	1431	1431	Inheritance from ST	252	Inheritance from ST	cluster_420	cluster_465	cluster_544	cluster_641	cluster_710	cluster_804	0_0_94_8_0_0_0_0_0_0	99.1158	8	5533585	57.15	849	cluster_43	cluster_266	cluster_420	cluster_465	cluster_544	cluster_641	cluster_710	cluster_804
1017	INSDC	972	GCA_000567565.1		Kp1	258	258	Inheritance from ST	258	Inheritance from ST	cluster_80	cluster_82	cluster_104	cluster_168	cluster_711	cluster_805	0_0_105_6_0_0_17_33_0_0	99.9474	10	5724554	56.8	850	cluster_57	cluster_61	cluster_80	cluster_82	cluster_104	cluster_168	cluster_711	cluster_805
1018	INSDC	973	GCA_000567545.1		Kp1	258	258	Inheritance from ST	258	Inheritance from ST	cluster_80	cluster_82	cluster_545	cluster_642	cluster_712	cluster_806	0_0_105_6_0_0_91_0_0_0	99.9351	3	5636784	56.8	851	cluster_57	cluster_61	cluster_80	cluster_82	cluster_545	cluster_642	cluster_712	cluster_806
1019	INSDC	974	GCA_000693055.1		Kp1	258	258	Inheritance from ST	258	Inheritance from ST	cluster_80	cluster_82	cluster_104	cluster_168	cluster_236	cluster_625	0_0_105_6_0_0_17_0_3_0	99.9648	13	6025799	56.71	660;853;3672;3676;3677	cluster_57	cluster_61	cluster_80	cluster_82	cluster_104	cluster_168	cluster_236	cluster_625
1020	INSDC	975	GCA_000693075.1		Kp1	592	592	Inheritance from ST	34	Inheritance from ST	cluster_421	cluster_466	cluster_546	cluster_643	cluster_713	cluster_807	0_0_13_12_0_0_0_0_0_0	99.1749	7	5245729	57.39	852	cluster_112	cluster_141	cluster_421	cluster_466	cluster_546	cluster_643	cluster_713	cluster_807
1021	INSDC	976	GCA_000693095.1		Kp1	258	258	Inheritance from ST	258	Inheritance from ST	cluster_80	cluster_82	cluster_104	cluster_168	cluster_236	cluster_625	0_0_105_6_0_0_17_0_3_0	99.9473	12	6028658	56.08	853	cluster_57	cluster_61	cluster_80	cluster_82	cluster_104	cluster_168	cluster_236	cluster_625
1022	INSDC	977	GCA_000693115.1		Kp1	17	17	Inheritance from ST	17	Inheritance from ST	cluster_271	cluster_293	cluster_547	cluster_644	cluster_714	cluster_808	0_0_22_24_1_0_5_0_0_0	99.6025	10	5527748	57.01	854	cluster_4	cluster_116	cluster_271	cluster_293	cluster_547	cluster_644	cluster_714	cluster_808
1023	INSDC	978	GCA_001033385.1		Kp1	258	258	Inheritance from ST	258	Inheritance from ST	cluster_80	cluster_82	cluster_104	cluster_168	cluster_715	cluster_809	0_0_105_6_0_0_17_34_0_0	99.9592	9	5801750	56.5	855	cluster_57	cluster_61	cluster_80	cluster_82	cluster_104	cluster_168	cluster_715	cluster_809
1024	INSDC	979	GCA_001033415.1		Kp1	16	16	Inheritance from ST	17	Inheritance from ST	cluster_70	cluster_174	cluster_207	cluster_645	cluster_716	cluster_810	0_0_22_27_0_0_0_11_0_0	99.5259	10	5535596	57.23	856	cluster_4	cluster_68	cluster_70	cluster_174	cluster_207	cluster_645	cluster_716	cluster_810
1025	INSDC	980	GCA_001033445.1		Kp1	25	3804	Inheritance from ST	3804	Inheritance from ST	cluster_422	cluster_467	cluster_548	cluster_646	cluster_717	cluster_811	0_0_389_0_1_0_0_0_0_0	99.5474	5	5458345	57.05	857	cluster_185	cluster_267	cluster_422	cluster_467	cluster_548	cluster_646	cluster_717	cluster_811
1026	INSDC	981	GCA_002152355.1		Kp1	16	16	Inheritance from ST	17	Inheritance from ST	cluster_70	cluster_174	cluster_207	cluster_645	cluster_716	cluster_810	0_0_22_27_0_0_0_11_0_0	99.518	12	5701840	55.26	856	cluster_4	cluster_68	cluster_70	cluster_174	cluster_207	cluster_645	cluster_716	cluster_810
1027	INSDC	982	GCA_002152365.1		Kp1	251	251	Inheritance from ST	251	Inheritance from ST	cluster_423	cluster_468	cluster_549	cluster_647	cluster_718	cluster_812	0_0_328_0_0_0_0_0_0_0	99.1507	4	5446345	56.73	858	cluster_186	cluster_268	cluster_423	cluster_468	cluster_549	cluster_647	cluster_718	cluster_812
1028	INSDC	983	GCA_002189245.1		Kp1	101	101	Inheritance from ST	101	Inheritance from ST	cluster_71	cluster_73	cluster_550	cluster_648	cluster_719	cluster_813	0_0_84_0_8_0_9_1_0_0	99.17	242	5538694	57.19	859	cluster_54	cluster_56	cluster_71	cluster_73	cluster_550	cluster_648	cluster_719	cluster_813
1029	INSDC	984	GCA_002189255.1		Kp1	101	101	Inheritance from ST	101	Inheritance from ST	cluster_71	cluster_73	cluster_551	cluster_649	cluster_720	cluster_814	0_0_84_0_8_0_15_2_0_0	99.0776	239	5731096	57.02	860	cluster_54	cluster_56	cluster_71	cluster_73	cluster_551	cluster_649	cluster_720	cluster_814
1030	INSDC	985	GCA_002189305.1		Kp1	101	101	Inheritance from ST	101	Inheritance from ST	cluster_71	cluster_73	cluster_551	cluster_649	cluster_720	cluster_814	0_0_84_0_8_0_15_2_0_0	99.092	220	5665077	57.08	860;8311	cluster_54	cluster_56	cluster_71	cluster_73	cluster_551	cluster_649	cluster_720	cluster_814
1031	INSDC	986	GCA_002406905.1	> 30 missing alleles	Kp1	395												99.3933	202	5621360	57
1032	INSDC	987	GCA_002189325.1		Kp1	392	147	Inheritance from ST	147	Inheritance from ST	cluster_58	cluster_155	cluster_552	cluster_650	cluster_721	cluster_815	0_0_197_0_25_0_3_0_0_0	99.1723	210	5371583	57.43	861	cluster_50	cluster_51	cluster_58	cluster_155	cluster_552	cluster_650	cluster_721	cluster_815
1033	INSDC	988	GCA_002846055.1		Kp1	231	231	Inheritance from ST	231	Inheritance from ST	cluster_50	cluster_127	cluster_141	cluster_651	cluster_722	cluster_816	0_0_88_0_0_0_0_0_1_0	99.0885	119	5513056	57.08	862	cluster_48	cluster_49	cluster_50	cluster_127	cluster_141	cluster_651	cluster_722	cluster_816
1034	INSDC	989	GCA_003571035.1		Kp1	2843	2843	Inheritance from ST	113	Inheritance from ST	cluster_424	cluster_470	cluster_553	cluster_652	cluster_723	cluster_817	0_0_32_5_0_0_1_0_0_0	99.1526	91	5637250	57.06	863	cluster_184	cluster_269	cluster_424	cluster_470	cluster_553	cluster_652	cluster_723	cluster_817
1035	INSDC	990	GCA_003573715.1		Kp1	86	86	Inheritance from ST	86	Inheritance from ST	cluster_425	cluster_471	cluster_554	cluster_653	cluster_724	cluster_818	0_0_395_0_13_2_0_2_0_0	99.9668	85	5315716	57.47	864	cluster_62	cluster_69	cluster_425	cluster_471	cluster_554	cluster_653	cluster_724	cluster_818
1036	INSDC	991	GCA_003571125.1		Kp1	86	86	Inheritance from ST	86	Inheritance from ST	cluster_425	cluster_471	cluster_554	cluster_653	cluster_724	cluster_818	0_0_395_0_13_2_0_2_0_0	99.9661	83	5317730	57.46	864	cluster_62	cluster_69	cluster_425	cluster_471	cluster_554	cluster_653	cluster_724	cluster_818
1037	INSDC	992	GCA_002189415.1		Kp1	11	3666	Inheritance from ST	258	Inheritance from ST	cluster_250	cluster_272	cluster_431	cluster_654	cluster_725	cluster_819	0_0_105_11_0_0_6_0_0_0	99.6508	163	5485362	57.25	865	cluster_57	cluster_176	cluster_250	cluster_272	cluster_431	cluster_654	cluster_725	cluster_819
1038	INSDC	993	GCA_002856615.1		Kp1	2760	2760	Inheritance from ST	2760	Inheritance from ST	cluster_426	cluster_472	cluster_556	cluster_655	cluster_726	cluster_820	0_0_82_0_0_0_0_0_0_0	99.2051	279	5242882	57.38	866	cluster_187	cluster_270	cluster_426	cluster_472	cluster_556	cluster_655	cluster_726	cluster_820
1039	INSDC	994	GCA_002406975.1		Kp1	231	231	Inheritance from ST	231	Inheritance from ST	cluster_50	cluster_127	cluster_141	cluster_651	cluster_722	cluster_816	0_0_88_0_0_0_0_0_1_0	99.1005	161	5537783	57.04	867	cluster_48	cluster_49	cluster_50	cluster_127	cluster_141	cluster_651	cluster_722	cluster_816
1040	INSDC	995	GCA_002406915.1		Kp1	147	147	Inheritance from ST	147	Inheritance from ST	cluster_77	cluster_79	cluster_557	cluster_656	cluster_727	cluster_821	0_0_197_0_4_13_0_0_0_0	99.0951	147	5444980	57.18	868	cluster_50	cluster_51	cluster_77	cluster_79	cluster_557	cluster_656	cluster_727	cluster_821
1041	INSDC	996	GCA_002406945.1		Kp1	231	231	Inheritance from ST	231	Inheritance from ST	cluster_50	cluster_127	cluster_141	cluster_651	cluster_722	cluster_822	0_0_88_0_0_0_0_0_6_0	99.0916	128	5527521	57.06	869	cluster_48	cluster_49	cluster_50	cluster_127	cluster_141	cluster_651	cluster_722	cluster_822
1042	INSDC	997	GCA_002856155.1	> 30 missing alleles	Kp1	3619												99.7252	433	5472477	57.23
1043	INSDC	998	GCA_002406965.1		Kp1	231	231	Inheritance from ST	231	Inheritance from ST	cluster_50	cluster_127	cluster_141	cluster_651	cluster_722	cluster_816	0_0_88_0_0_0_0_0_1_0	99.1057	114	5523489	57.08	870	cluster_48	cluster_49	cluster_50	cluster_127	cluster_141	cluster_651	cluster_722	cluster_816
1044	INSDC	999	GCA_002856635.1		Kp1		44	Inheritance from ST	44	Inheritance from ST	cluster_427	cluster_473	cluster_558	cluster_657	cluster_728	cluster_823	0_0_79_0_1_0_0_0_0_0	99.159	325	5373101	57.32	871	cluster_65	cluster_73	cluster_427	cluster_473	cluster_558	cluster_657	cluster_728	cluster_823
1045	INSDC	1000	GCA_002374295.1		Kp1	231	231	Inheritance from ST	231	Inheritance from ST	cluster_50	cluster_127	cluster_141	cluster_651	cluster_722	cluster_824	0_0_88_0_0_0_0_0_5_0	99.099	115	5518926	57.06	872	cluster_48	cluster_49	cluster_50	cluster_127	cluster_141	cluster_651	cluster_722	cluster_824
1046	INSDC	1001	GCA_002857205.1		Kp1	290	290	Inheritance from ST	290	Inheritance from ST	cluster_428	cluster_474	cluster_559	cluster_658	cluster_729	cluster_825	0_0_75_0_1_0_0_0_0_0	99.2022	198	5190241	57.53	873	cluster_188	cluster_271	cluster_428	cluster_474	cluster_559	cluster_658	cluster_729	cluster_825
1047	INSDC	1002	GCA_002406995.1		Kp1	231	231	Inheritance from ST	231	Inheritance from ST	cluster_50	cluster_127	cluster_141	cluster_651	cluster_722	cluster_816	0_0_88_0_0_0_0_0_1_0	99.1046	163	5528731	57.07	874	cluster_48	cluster_49	cluster_50	cluster_127	cluster_141	cluster_651	cluster_722	cluster_816
1048	INSDC	1003	GCA_002856075.1		Kp1	107	10077	Arbitrary	107	Inheritance from ST	cluster_429	cluster_475	cluster_560	cluster_659	cluster_730	cluster_826	0_0_80_1_0_0_0_0_0_0	99.1661	186	5386397	57.32	875	cluster_38	cluster_272	cluster_429	cluster_475	cluster_560	cluster_659	cluster_730	cluster_826
1049	INSDC	1004	GCA_002856675.1	> 30 missing alleles	Kp1	1754												99.1982	565	5288231	57.41
1050	INSDC	1005	GCA_002856575.1	> 30 missing alleles	Kp1	976												99.1764	486	5355286	57.39
1051	INSDC	1006	GCA_002150645.1		Kp1	15	15	Inheritance from ST	15	Inheritance from ST	cluster_68	cluster_70	cluster_78	cluster_166	cluster_731	cluster_827	0_0_0_0_2_0_0_20_1_0	99.9537	195	5583354	57.1	876;893	cluster_1	cluster_1	cluster_68	cluster_70	cluster_78	cluster_166	cluster_731	cluster_827
1052	INSDC	1007	GCA_002269815.1		Kp1	258	258	Inheritance from ST	258	Inheritance from ST	cluster_80	cluster_82	cluster_104	cluster_109	cluster_623	cluster_702	0_0_105_6_0_0_0_4_2_0	99.8989	494	5716024	56.98	877	cluster_57	cluster_61	cluster_80	cluster_82	cluster_104	cluster_109	cluster_623	cluster_702
1053	INSDC	1008	GCA_002374325.1	> 30 missing alleles	Kp1	3620												99.045	604	5491106	57
1054	INSDC	1009	GCA_002855985.1	> 30 missing alleles	Kp1	2425												99.1805	819	5271861	57.43
1055	INSDC	1010	GCA_002856905.1	> 30 missing alleles	Kp1	107												99.1614	646	5343483	57.29
1056	INSDC	1011	GCA_002189165.1		Kp1	15	15	Inheritance from ST	15	Inheritance from ST	cluster_68	cluster_476	cluster_561	cluster_661	cluster_732	cluster_828	0_0_0_0_2_7_1_0_0_0	99.8687	201	5551908	57.1	878	cluster_1	cluster_1	cluster_68	cluster_476	cluster_561	cluster_661	cluster_732	cluster_828
1057	INSDC	1012	GCA_002268785.1		Kp1	258	258	Inheritance from ST	258	Inheritance from ST	cluster_80	cluster_82	cluster_104	cluster_109	cluster_623	cluster_702	0_0_105_6_0_0_0_4_2_0	99.9185	288	5604294	57.11	879	cluster_57	cluster_61	cluster_80	cluster_82	cluster_104	cluster_109	cluster_623	cluster_702
1058	INSDC	1013	GCA_002383765.1		Kp1	231	231	Inheritance from ST	231	Inheritance from ST	cluster_50	cluster_127	cluster_141	cluster_651	cluster_722	cluster_829	0_0_88_0_0_0_0_0_7_0	99.106	135	5515512	57.08	880	cluster_48	cluster_49	cluster_50	cluster_127	cluster_141	cluster_651	cluster_722	cluster_829
1059	INSDC	1014	GCA_002856235.1		Kp1	2746	2746	Inheritance from ST	2746	Inheritance from ST	cluster_430	cluster_477	cluster_562	cluster_662	cluster_733	cluster_830	0_0_273_0_0_0_0_0_0_0	99.2077	380	5334293	57.42	881	cluster_189	cluster_273	cluster_430	cluster_477	cluster_562	cluster_662	cluster_733	cluster_830
1060	INSDC	1015	GCA_002856325.1	> 30 missing alleles	Kp1	1530												99.1676	917	5454394	57.15
1061	INSDC	1016	GCA_002856315.1	> 30 missing alleles	Kp1	116												99.1063	887	5419431	57.37
1062	INSDC	1017	GCA_002189185.1		Kp1	15	15	Inheritance from ST	15	Inheritance from ST	cluster_68	cluster_70	cluster_78	cluster_166	cluster_731	cluster_831	0_0_0_0_2_0_0_20_0_0	99.9198	183	5515971	57.15	882	cluster_1	cluster_1	cluster_68	cluster_70	cluster_78	cluster_166	cluster_731	cluster_831
1063	INSDC	1018	GCA_002268725.1		Kp1	258	258	Inheritance from ST	258	Inheritance from ST	cluster_80	cluster_82	cluster_104	cluster_109	cluster_734	cluster_832	0_0_105_6_0_0_0_61_0_0	99.8833	265	5635619	57.1	883	cluster_57	cluster_61	cluster_80	cluster_82	cluster_104	cluster_109	cluster_734	cluster_832
1064	INSDC	1019	GCA_002406545.1		Kp1	231	231	Inheritance from ST	231	Inheritance from ST	cluster_50	cluster_127	cluster_141	cluster_651	cluster_722	cluster_816	0_0_88_0_0_0_0_0_1_0	99.0996	148	5522573	57.08	884	cluster_48	cluster_49	cluster_50	cluster_127	cluster_141	cluster_651	cluster_722	cluster_816
1065	INSDC	1020	GCA_004284565.1		Kp1	340	340	Inheritance from ST	258	Inheritance from ST	cluster_61	cluster_478	cluster_563	cluster_664	cluster_735	cluster_833	0_0_105_0_11_3_0_0_0_0	99.6554	157	5394491	57.37	885	cluster_57	cluster_67	cluster_61	cluster_478	cluster_563	cluster_664	cluster_735	cluster_833
1066	INSDC	1021	GCA_002189175.1		Kp1	147	147	Inheritance from ST	147	Inheritance from ST	cluster_431	cluster_479	cluster_564	cluster_665	cluster_736	cluster_834	0_0_197_0_6_0_1_0_0_0	99.1594	336	5570076	57.1	886	cluster_50	cluster_51	cluster_431	cluster_479	cluster_564	cluster_665	cluster_736	cluster_834
1067	INSDC	1022	GCA_002268945.1		Kp1	258	258	Inheritance from ST	258	Inheritance from ST	cluster_80	cluster_82	cluster_104	cluster_109	cluster_734	cluster_832	0_0_105_6_0_0_0_61_0_0	99.8756	594	5637297	57.11	887	cluster_57	cluster_61	cluster_80	cluster_82	cluster_104	cluster_109	cluster_734	cluster_832
1068	INSDC	1023	GCA_002406585.1		Kp1	231	231	Inheritance from ST	231	Inheritance from ST	cluster_50	cluster_127	cluster_141	cluster_651	cluster_722	cluster_816	0_0_88_0_0_0_0_0_1_0	99.1128	105	5524416	57.08	888	cluster_48	cluster_49	cluster_50	cluster_127	cluster_141	cluster_651	cluster_722	cluster_816
1069	INSDC	1024	GCA_002189265.1		Kp1	101	101	Inheritance from ST	101	Inheritance from ST	cluster_71	cluster_73	cluster_551	cluster_649	cluster_737	cluster_835	0_0_84_0_8_0_15_3_0_0	99.1362	280	5826919	56.82	889	cluster_54	cluster_56	cluster_71	cluster_73	cluster_551	cluster_649	cluster_737	cluster_835
1070	INSDC	1025	GCA_002406605.1		Kp1	231	231	Inheritance from ST	231	Inheritance from ST	cluster_50	cluster_127	cluster_141	cluster_651	cluster_722	cluster_836	0_0_88_0_0_0_0_0_0_0	99.1003	114	5518071	57.08	890	cluster_48	cluster_49	cluster_50	cluster_127	cluster_141	cluster_651	cluster_722	cluster_836
1071	INSDC	1026	GCA_002857315.1	> 30 missing alleles	Kp1	791												99.1458	926	5369582	57.35
1072	INSDC	1027	GCA_002189335.1		Kp1	101	101	Inheritance from ST	101	Inheritance from ST	cluster_71	cluster_73	cluster_551	cluster_649	cluster_737	cluster_837	0_0_84_0_8_0_15_3_1_0	99.1032	222	5768805	56.84	891	cluster_54	cluster_56	cluster_71	cluster_73	cluster_551	cluster_649	cluster_737	cluster_837
1073	INSDC	1028	GCA_002406555.1		Kp1	395	10228	Arbitrary	395	Inheritance from ST	cluster_379	cluster_418	cluster_488	cluster_666	cluster_738	cluster_838	0_0_106_1_0_0_0_1_0_0	99.3734	177	5687667	56.98	892	cluster_60	cluster_246	cluster_379	cluster_418	cluster_488	cluster_666	cluster_738	cluster_838
1074	INSDC	1029	GCA_002189345.1		Kp1	15	15	Inheritance from ST	15	Inheritance from ST	cluster_68	cluster_70	cluster_78	cluster_166	cluster_731	cluster_827	0_0_0_0_2_0_0_20_1_0	99.9274	302	5536277	57.17	893	cluster_1	cluster_1	cluster_68	cluster_70	cluster_78	cluster_166	cluster_731	cluster_827
1075	INSDC	1030	GCA_002406625.1		Kp1	231	231	Inheritance from ST	231	Inheritance from ST	cluster_50	cluster_127	cluster_141	cluster_651	cluster_722	cluster_816	0_0_88_0_0_0_0_0_1_0	99.0723	170	5527041	57.08	894	cluster_48	cluster_49	cluster_50	cluster_127	cluster_141	cluster_651	cluster_722	cluster_816
1076	INSDC	1031	GCA_002189385.1		Kp1	11	3666	Inheritance from ST	258	Inheritance from ST	cluster_250	cluster_272	cluster_431	cluster_654	cluster_725	cluster_839	0_0_105_11_0_0_6_0_1_0	99.6656	192	5486034	57.25	895	cluster_57	cluster_176	cluster_250	cluster_272	cluster_431	cluster_654	cluster_725	cluster_839
1077	INSDC	1032	GCA_002187535.1		Kp1	45	10151	Arbitrary	45	Inheritance from ST	cluster_432	cluster_480	cluster_565	cluster_667	cluster_739	cluster_840	0_0_158_9_0_0_0_0_0_0	99.6235	85	5581730	57.12	896	cluster_90	cluster_274	cluster_432	cluster_480	cluster_565	cluster_667	cluster_739	cluster_840
1078	INSDC	1033	GCA_002187575.1		Kp1	147	147	Inheritance from ST	147	Inheritance from ST	cluster_52	cluster_54	cluster_407	cluster_474	cluster_520	cluster_841	0_0_197_0_17_1_0_0_1_0	99.1615	111	5652185	57.09	897	cluster_50	cluster_51	cluster_52	cluster_54	cluster_407	cluster_474	cluster_520	cluster_841
1079	INSDC	1034	GCA_002188145.1		Kp1	147	147	Inheritance from ST	147	Inheritance from ST	cluster_52	cluster_54	cluster_407	cluster_474	cluster_520	cluster_841	0_0_197_0_17_1_0_0_1_0	99.1345	114	5653904	57.08	897	cluster_50	cluster_51	cluster_52	cluster_54	cluster_407	cluster_474	cluster_520	cluster_841
1080	INSDC	1035	GCA_002188135.1		Kp1	15	15	Inheritance from ST	15	Inheritance from ST	cluster_68	cluster_481	cluster_566	cluster_668	cluster_740	cluster_842	0_0_0_0_2_6_0_0_0_0	99.7879	144	5596041	57.11	898	cluster_1	cluster_1	cluster_68	cluster_481	cluster_566	cluster_668	cluster_740	cluster_842
1081	INSDC	1036	GCA_001870165.1		Kp1	45	45	Inheritance from ST	45	Inheritance from ST	cluster_317	cluster_346	cluster_429	cluster_503	cluster_552	cluster_627	0_0_158_8_0_0_16_0_0_0	99.6394	4	5597109	57.25	899	cluster_90	cluster_107	cluster_317	cluster_346	cluster_429	cluster_503	cluster_552	cluster_627
1082	INSDC	1037	GCA_001908515.1		Kp1	244	10203	Arbitrary	244	Inheritance from ST	cluster_433	cluster_482	cluster_567	cluster_669	cluster_741	cluster_843	0_0_215_1_0_0_0_0_0_0	99.1343	7	5752260	56.82	900	cluster_162	cluster_275	cluster_433	cluster_482	cluster_567	cluster_669	cluster_741	cluster_843
1083	INSDC	1038	GCA_001456135.1		Kp1	941	941	Inheritance from ST	12	Inheritance from ST	cluster_434	cluster_483	cluster_568	cluster_670	cluster_742	cluster_844	0_0_108_5_1_0_0_0_0_0	99.1729	6	5874698	57.07	901	cluster_190	cluster_276	cluster_434	cluster_483	cluster_568	cluster_670	cluster_742	cluster_844
1084	INSDC	1039	GCA_001908715.1		Kp1	340	340	Inheritance from ST	258	Inheritance from ST	cluster_319	cluster_484	cluster_569	cluster_671	cluster_743	cluster_845	0_0_105_0_15_0_1_0_0_0	99.7465	5	5379063	57.1	902	cluster_57	cluster_67	cluster_319	cluster_484	cluster_569	cluster_671	cluster_743	cluster_845
1085	INSDC	1040	GCA_001022175.1		Kp1	941	941	Inheritance from ST	12	Inheritance from ST	cluster_434	cluster_483	cluster_568	cluster_670	cluster_742	cluster_844	0_0_108_5_1_0_0_0_0_0	99.1791	6	5810009	57.07	901	cluster_190	cluster_276	cluster_434	cluster_483	cluster_568	cluster_670	cluster_742	cluster_844
1086	INSDC	1041	GCA_001022035.1		Kp1	11	340	Inheritance from ST	258	Inheritance from ST	cluster_73	cluster_75	cluster_570	cluster_1004	cluster_744	cluster_846	0_0_105_0_3_0_1_12_0_0	99.6482	4	5552491	57.25	903	cluster_57	cluster_67	cluster_73	cluster_75	cluster_570	cluster_1004	cluster_744	cluster_846
1087	INSDC	1042	GCA_001902535.1		Kp1	340	340	Inheritance from ST	258	Inheritance from ST	cluster_319	cluster_484	cluster_569	cluster_673	cluster_745	cluster_847	0_0_105_0_15_0_0_0_0_0	99.7419	5	5513536	56.94	904	cluster_57	cluster_67	cluster_319	cluster_484	cluster_569	cluster_673	cluster_745	cluster_847
1088	INSDC	1043	GCA_001902255.1		Kp1	258	258	Inheritance from ST	258	Inheritance from ST	cluster_80	cluster_82	cluster_104	cluster_674	cluster_746	cluster_848	0_0_105_6_0_0_0_90_0_0	99.8903	4	5594981	57.23	905	cluster_57	cluster_61	cluster_80	cluster_82	cluster_104	cluster_674	cluster_746	cluster_848
1089	INSDC	1044	GCA_001022235.1		Kp1	258	258	Inheritance from ST	258	Inheritance from ST	cluster_80	cluster_82	cluster_571	cluster_675	cluster_747	cluster_849	0_0_105_6_0_3_0_0_0_0	99.9583	5	5620516	57.12	906	cluster_57	cluster_61	cluster_80	cluster_82	cluster_571	cluster_675	cluster_747	cluster_849
1090	INSDC	1045	GCA_000805735.1		Kp1	323	323	Inheritance from ST	323	Inheritance from ST	cluster_435	cluster_485	cluster_572	cluster_676	cluster_748	cluster_850	0_0_363_1_4_0_0_0_0_0	99.1293	106	6023590	56.57	907	cluster_89	cluster_106	cluster_435	cluster_485	cluster_572	cluster_676	cluster_748	cluster_850
1091	INSDC	1046	GCA_001702405.1		Kp1	37	37	Inheritance from ST	37	Inheritance from ST	cluster_436	cluster_486	cluster_573	cluster_677	cluster_749	cluster_851	0_0_109_1_18_0_0_0_0_0	99.7216	72	5800512	56.57	908	cluster_5	cluster_47	cluster_436	cluster_486	cluster_573	cluster_677	cluster_749	cluster_851
1092	INSDC	1047	GCA_001715215.1		Kp1	437	340	Inheritance from ST	258	Inheritance from ST	cluster_87	cluster_89	cluster_109	cluster_678	cluster_750	cluster_852	0_0_105_1_1_1_3_0_0_0	99.7207	85	5608888	56.85	909	cluster_57	cluster_67	cluster_87	cluster_89	cluster_109	cluster_678	cluster_750	cluster_852
1093	INSDC	1048	GCA_002099165.1		Kp1	392	147	Inheritance from ST	147	Inheritance from ST	cluster_58	cluster_155	cluster_62	cluster_420	cluster_457	cluster_520	0_0_197_0_25_0_0_0_0_0	99.1186	70	5474898	57.21	910	cluster_50	cluster_51	cluster_58	cluster_155	cluster_62	cluster_420	cluster_457	cluster_520
1094	INSDC	1049	GCA_001720345.1		Kp1	855	855	Inheritance from ST	258	Inheritance from ST	cluster_285	cluster_487	cluster_574	cluster_679	cluster_751	cluster_853	0_0_105_9_0_0_0_0_0_0	99.6631	111	5921355	56.78	911	cluster_57	cluster_194	cluster_285	cluster_487	cluster_574	cluster_679	cluster_751	cluster_853
1095	INSDC	1050	GCA_000821365.1		Kp1	16	16	Inheritance from ST	17	Inheritance from ST	cluster_70	cluster_174	cluster_207	cluster_680	cluster_752	cluster_854	0_0_22_27_0_0_0_12_0_0	99.5005	89	5426655	57.4	912	cluster_4	cluster_68	cluster_70	cluster_174	cluster_207	cluster_680	cluster_752	cluster_854
1096	INSDC	1051	GCA_000821385.1		Kp1	512	258	Inheritance from ST	258	Inheritance from ST	cluster_80	cluster_82	cluster_104	cluster_67	cluster_68	cluster_855	0_0_105_6_0_0_17_65_78_0	99.9491	229	5654379	57.17	913	cluster_57	cluster_61	cluster_80	cluster_82	cluster_104	cluster_67	cluster_68	cluster_855
1097	INSDC	1052	GCA_000821405.1		Kp1	512	258	Inheritance from ST	258	Inheritance from ST	cluster_80	cluster_82	cluster_104	cluster_67	cluster_754	cluster_856	0_0_105_6_0_0_17_99_0_0	99.952	224	5732166	57.08	914	cluster_57	cluster_61	cluster_80	cluster_82	cluster_104	cluster_67	cluster_754	cluster_856
1098	INSDC	1053	GCA_000821425.1		Kp1	512	258	Inheritance from ST	258	Inheritance from ST	cluster_80	cluster_82	cluster_104	cluster_67	cluster_68	cluster_857	0_0_105_6_0_0_17_65_75_0	99.9454	259	5675227	57.16	915	cluster_57	cluster_61	cluster_80	cluster_82	cluster_104	cluster_67	cluster_68	cluster_857
1099	INSDC	1054	GCA_000821445.1		Kp1	512	258	Inheritance from ST	258	Inheritance from ST	cluster_80	cluster_82	cluster_104	cluster_67	cluster_68	cluster_92	0_0_105_6_0_0_17_65_0_0	99.9399	169	5780340	57.04	916	cluster_57	cluster_61	cluster_80	cluster_82	cluster_104	cluster_67	cluster_68	cluster_92
1100	INSDC	1055	GCA_000821465.1		Kp1	307	307	Inheritance from ST	307	Inheritance from ST	cluster_56	cluster_58	cluster_60	cluster_61	cluster_755	cluster_858	0_0_369_0_0_0_0_3_0_0	99.235	72	5527733	57.26	917	cluster_53	cluster_55	cluster_56	cluster_58	cluster_60	cluster_61	cluster_755	cluster_858
1101	INSDC	1056	GCA_000821485.1		Kp1	258	258	Inheritance from ST	258	Inheritance from ST	cluster_80	cluster_82	cluster_104	cluster_109	cluster_112	cluster_859	0_0_105_6_0_0_0_5_24_0	99.8925	105	5556556	57.1	918;929	cluster_57	cluster_61	cluster_80	cluster_82	cluster_104	cluster_109	cluster_112	cluster_859
1102	INSDC	1057	GCA_000821505.1		Kp1		258	Inheritance from ST	258	Inheritance from ST	cluster_80	cluster_82	cluster_104	cluster_109	cluster_112	cluster_860	0_0_105_6_0_0_0_5_38_0	99.905	181	5553246	57.1	919	cluster_57	cluster_61	cluster_80	cluster_82	cluster_104	cluster_109	cluster_112	cluster_860
1103	INSDC	1058	GCA_000821545.1		Kp1	3621	3621	Inheritance from ST	252	Inheritance from ST	cluster_437	cluster_488	cluster_576	cluster_681	cluster_756	cluster_861	0_0_94_0_0_0_0_0_0_0	99.1354	80	5324195	57.4	920	cluster_43	cluster_277	cluster_437	cluster_488	cluster_576	cluster_681	cluster_756	cluster_861
1104	INSDC	1059	GCA_000821525.1		Kp1	258	258	Inheritance from ST	258	Inheritance from ST	cluster_80	cluster_82	cluster_104	cluster_109	cluster_112	cluster_859	0_0_105_6_0_0_0_5_24_0	99.8997	84	5554071	57.1	921	cluster_57	cluster_61	cluster_80	cluster_82	cluster_104	cluster_109	cluster_112	cluster_859
1105	INSDC	1060	GCA_000821585.1		Kp1	37	37	Inheritance from ST	37	Inheritance from ST	cluster_48	cluster_489	cluster_577	cluster_682	cluster_757	cluster_862	0_0_109_1_7_1_0_3_0_0	99.6316	91	5451150	57.19	922	cluster_5	cluster_47	cluster_48	cluster_489	cluster_577	cluster_682	cluster_757	cluster_862
1106	INSDC	1061	GCA_000821565.1		Kp1	976	976	Inheritance from ST	976	Inheritance from ST	cluster_438	cluster_490	cluster_578	cluster_683	cluster_758	cluster_863	0_0_356_0_0_0_0_0_0_0	99.1558	120	5473575	57.22	923	cluster_191	cluster_278	cluster_438	cluster_490	cluster_578	cluster_683	cluster_758	cluster_863
1107	INSDC	1062	GCA_000821605.1		Kp1	307	307	Inheritance from ST	307	Inheritance from ST	cluster_56	cluster_58	cluster_60	cluster_61	cluster_759	cluster_864	0_0_369_0_0_0_0_1_0_0	99.1891	127	5492080	57.26	924	cluster_53	cluster_55	cluster_56	cluster_58	cluster_60	cluster_61	cluster_759	cluster_864
1108	INSDC	1063	GCA_000821625.1		Kp1	15	15	Inheritance from ST	15	Inheritance from ST	cluster_68	cluster_70	cluster_579	cluster_684	cluster_760	cluster_865	0_0_0_0_2_0_23_0_0_0	99.897	112	5524333	57.14	925	cluster_1	cluster_1	cluster_68	cluster_70	cluster_579	cluster_684	cluster_760	cluster_865
1109	INSDC	1064	GCA_000821705.1		Kp1	1625	1625	Inheritance from ST	1625	Inheritance from ST	cluster_439	cluster_491	cluster_580	cluster_685	cluster_761	cluster_866	0_0_344_0_0_0_0_0_0_0	99.1868	75	5406195	57.24	926	cluster_192	cluster_279	cluster_439	cluster_491	cluster_580	cluster_685	cluster_761	cluster_866
1110	INSDC	1065	GCA_000821665.1		Kp1	1631	3132	Inheritance from ST	3132	Inheritance from ST	cluster_440	cluster_492	cluster_581	cluster_686	cluster_762	cluster_867	0_0_72_0_2_0_0_0_0_0	99.1033	228	5661331	57.02	927	cluster_193	cluster_280	cluster_440	cluster_492	cluster_581	cluster_686	cluster_762	cluster_867
1111	INSDC	1066	GCA_000821645.1		Kp1	15	15	Inheritance from ST	15	Inheritance from ST	cluster_68	cluster_70	cluster_78	cluster_687	cluster_763	cluster_868	0_0_0_0_2_0_14_0_0_0	99.8403	269	5729484	57.08	928	cluster_1	cluster_1	cluster_68	cluster_70	cluster_78	cluster_687	cluster_763	cluster_868
1112	INSDC	1067	GCA_000821685.1	Hybrid	Kp1	240											0_0_42_19_0_0_0_0_0_0	99.0497	198	5669000	56.94	5323	cluster_63	cluster_1182	cluster_2144	cluster_2407	cluster_2871	cluster_3477	cluster_3993	cluster_4910
1113	INSDC	1068	GCA_000821725.1		Kp1	258	258	Inheritance from ST	258	Inheritance from ST	cluster_80	cluster_82	cluster_104	cluster_109	cluster_112	cluster_859	0_0_105_6_0_0_0_5_24_0	99.889	270	5546915	57.08	929	cluster_57	cluster_61	cluster_80	cluster_82	cluster_104	cluster_109	cluster_112	cluster_859
1114	INSDC	1069	GCA_000821765.1		Kp1	35	35	Inheritance from ST	35	Inheritance from ST	cluster_441	cluster_493	cluster_582	cluster_688	cluster_764	cluster_869	0_0_131_1_22_0_0_0_0_0	99.2373	47	5325490	57.4	930	cluster_81	cluster_96	cluster_441	cluster_493	cluster_582	cluster_688	cluster_764	cluster_869
1115	INSDC	1070	GCA_000821785.1		Kp1	35	35	Inheritance from ST	35	Inheritance from ST	cluster_442	cluster_494	cluster_583	cluster_689	cluster_765	cluster_870	0_0_131_1_14_1_0_0_0_0	99.2319	59	5432552	57.35	931	cluster_81	cluster_96	cluster_442	cluster_494	cluster_583	cluster_689	cluster_765	cluster_870
1116	INSDC	1071	GCA_000821845.1		Kp1	512	258	Inheritance from ST	258	Inheritance from ST	cluster_80	cluster_82	cluster_104	cluster_67	cluster_68	cluster_871	0_0_105_6_0_0_17_65_69_0	99.9613	85	5511086	57.29	932	cluster_57	cluster_61	cluster_80	cluster_82	cluster_104	cluster_67	cluster_68	cluster_871
1117	INSDC	1072	GCA_000821825.1		Kp1	37	37	Inheritance from ST	37	Inheritance from ST	cluster_48	cluster_489	cluster_577	cluster_682	cluster_766	cluster_872	0_0_109_1_7_1_0_2_0_0	99.6074	111	5624622	56.95	933	cluster_5	cluster_47	cluster_48	cluster_489	cluster_577	cluster_682	cluster_766	cluster_872
1118	INSDC	1073	GCA_000821745.1		Kp1	258	258	Inheritance from ST	258	Inheritance from ST	cluster_80	cluster_82	cluster_104	cluster_109	cluster_112	cluster_484	0_0_105_6_0_0_0_5_4_0	99.8702	205	5696544	57.11	934	cluster_57	cluster_61	cluster_80	cluster_82	cluster_104	cluster_109	cluster_112	cluster_484
1119	INSDC	1074	GCA_000821885.1		Kp1	512	258	Inheritance from ST	258	Inheritance from ST	cluster_80	cluster_82	cluster_104	cluster_67	cluster_68	cluster_873	0_0_105_6_0_0_17_65_39_0	99.9391	128	5750994	57.05	935	cluster_57	cluster_61	cluster_80	cluster_82	cluster_104	cluster_67	cluster_68	cluster_873
1120	INSDC	1075	GCA_000821905.1		Kp1	466	35	Inheritance from ST	35	Inheritance from ST	cluster_443	cluster_495	cluster_585	cluster_691	cluster_767	cluster_874	0_0_131_1_16_0_0_0_0_0	99.2361	54	5539119	57.25	936	cluster_81	cluster_96	cluster_443	cluster_495	cluster_585	cluster_691	cluster_767	cluster_874
1121	INSDC	1076	GCA_000821865.1		Kp1	512	258	Inheritance from ST	258	Inheritance from ST	cluster_80	cluster_82	cluster_104	cluster_67	cluster_68	cluster_92	0_0_105_6_0_0_17_65_0_0	99.9009	240	5766588	57.06	93;233;3440	cluster_57	cluster_61	cluster_80	cluster_82	cluster_104	cluster_67	cluster_68	cluster_92
1122	INSDC	1077	GCA_000821925.1		Kp1	405	405	Inheritance from ST	405	Inheritance from ST	cluster_444	cluster_496	cluster_586	cluster_692	cluster_768	cluster_875	0_0_374_0_8_0_0_0_0_0	99.143	68	5447586	57.28	937	cluster_148	cluster_192	cluster_444	cluster_496	cluster_586	cluster_692	cluster_768	cluster_875
1123	INSDC	1078	GCA_000821945.1		Kp1	37	10226	Arbitrary	37	Inheritance from ST	cluster_445	cluster_497	cluster_587	cluster_693	cluster_769	cluster_876	0_0_109_32_1_0_0_0_0_0	99.4425	64	5614249	57.07	938	cluster_5	cluster_132	cluster_445	cluster_497	cluster_587	cluster_693	cluster_769	cluster_876
1124	INSDC	1079	GCA_000821965.1		Kp1	323	323	Inheritance from ST	323	Inheritance from ST	cluster_216	cluster_234	cluster_1860	cluster_694	cluster_770	cluster_877	0_0_363_1_2_1_6_0_0_0	99.1228	73	5432377	57.38	939	cluster_89	cluster_106	cluster_216	cluster_234	cluster_1860	cluster_694	cluster_770	cluster_877
1125	INSDC	1080	GCA_000822005.1		Kp1	307	307	Inheritance from ST	307	Inheritance from ST	cluster_56	cluster_58	cluster_60	cluster_61	cluster_62	cluster_62	0_0_369_0_0_0_0_0_1_1	99.2122	67	5641921	56.85	91;1747;2048;4216;8228;8242	cluster_53	cluster_55	cluster_56	cluster_58	cluster_60	cluster_61	cluster_62	cluster_62
1126	INSDC	1081	GCA_000821985.1		Kp1	395	395	Inheritance from ST	395	Inheritance from ST	cluster_66	cluster_498	cluster_589	cluster_1674	cluster_771	cluster_878	0_0_106_0_0_1_0_2_1_0	99.4648	105	5366007	57.39	940	cluster_60	cluster_65	cluster_66	cluster_498	cluster_589	cluster_1674	cluster_771	cluster_878
1127	INSDC	1082	GCA_000822025.1		Kp1	16	16	Inheritance from ST	17	Inheritance from ST	cluster_70	cluster_174	cluster_207	cluster_696	cluster_772	cluster_879	0_0_22_27_0_0_10_0_0_0	99.4855	57	5422634	57.39	941	cluster_4	cluster_68	cluster_70	cluster_174	cluster_207	cluster_696	cluster_772	cluster_879
1128	INSDC	1083	GCA_000822045.1		Kp1	512	258	Inheritance from ST	258	Inheritance from ST	cluster_80	cluster_82	cluster_104	cluster_67	cluster_68	cluster_873	0_0_105_6_0_0_17_65_39_0	99.9573	112	5739627	57.07	935;948;8424	cluster_57	cluster_61	cluster_80	cluster_82	cluster_104	cluster_67	cluster_68	cluster_873
1129	INSDC	1084	GCA_000822065.1		Kp1	512	258	Inheritance from ST	258	Inheritance from ST	cluster_80	cluster_82	cluster_104	cluster_67	cluster_773	cluster_880	0_0_105_6_0_0_17_85_0_0	99.9169	135	5715137	57.12	942	cluster_57	cluster_61	cluster_80	cluster_82	cluster_104	cluster_67	cluster_773	cluster_880
1130	INSDC	1085	GCA_000822105.1		Kp1	160	160	Inheritance from ST	160	Inheritance from ST	cluster_446	cluster_499	cluster_591	cluster_697	cluster_774	cluster_881	0_0_281_0_0_0_0_0_0_0	99.1727	36	5220182	57.54	943	cluster_194	cluster_282	cluster_446	cluster_499	cluster_591	cluster_697	cluster_774	cluster_881
1131	INSDC	1086	GCA_000822145.1		Kp1	323	323	Inheritance from ST	323	Inheritance from ST	cluster_216	cluster_234	cluster_1860	cluster_694	cluster_770	cluster_882	0_0_363_1_2_1_6_0_1_0	99.1712	46	5430126	57.38	944	cluster_89	cluster_106	cluster_216	cluster_234	cluster_1860	cluster_694	cluster_770	cluster_882
1132	INSDC	1087	GCA_000822125.1		Kp1	395	395	Inheritance from ST	395	Inheritance from ST	cluster_66	cluster_498	cluster_589	cluster_1674	cluster_771	cluster_883	0_0_106_0_0_1_0_2_0_0	99.4107	101	5397266	57.35	945	cluster_60	cluster_65	cluster_66	cluster_498	cluster_589	cluster_1674	cluster_771	cluster_883
1133	INSDC	1088	GCA_000822165.1		Kp1	512	258	Inheritance from ST	258	Inheritance from ST	cluster_80	cluster_82	cluster_104	cluster_67	cluster_773	cluster_880	0_0_105_6_0_0_17_85_0_0	99.9233	121	5653209	57.14	946	cluster_57	cluster_61	cluster_80	cluster_82	cluster_104	cluster_67	cluster_773	cluster_880
1134	INSDC	1089	GCA_000822185.1		Kp1	147	10158	Arbitrary	147	Inheritance from ST	cluster_447	cluster_500	cluster_592	cluster_698	cluster_775	cluster_884	0_0_197_1_0_0_0_0_0_0	99.1454	58	5277120	57.53	947	cluster_50	cluster_283	cluster_447	cluster_500	cluster_592	cluster_698	cluster_775	cluster_884
1135	INSDC	1090	GCA_000822085.1		Kp1	512	258	Inheritance from ST	258	Inheritance from ST	cluster_80	cluster_82	cluster_104	cluster_67	cluster_68	cluster_873	0_0_105_6_0_0_17_65_39_0	99.9376	183	5721374	57.07	948	cluster_57	cluster_61	cluster_80	cluster_82	cluster_104	cluster_67	cluster_68	cluster_873
1136	INSDC	1091	GCA_000822225.1		Kp1	1626	10148	Arbitrary	1626	Inheritance from ST	cluster_448	cluster_501	cluster_593	cluster_699	cluster_776	cluster_885	0_0_227_1_0_0_0_0_0_0	99.1901	75	5357256	57.36	949	cluster_195	cluster_284	cluster_448	cluster_501	cluster_593	cluster_699	cluster_776	cluster_885
1137	INSDC	1092	GCA_000822205.1		Kp1	258	258	Inheritance from ST	258	Inheritance from ST	cluster_80	cluster_82	cluster_104	cluster_109	cluster_777	cluster_886	0_0_105_6_0_0_0_21_0_0	99.8905	77	5570749	57.17	950	cluster_57	cluster_61	cluster_80	cluster_82	cluster_104	cluster_109	cluster_777	cluster_886
1138	INSDC	1093	GCA_000822265.1		Kp1	321	321	Inheritance from ST	321	Inheritance from ST	cluster_449	cluster_502	cluster_594	cluster_700	cluster_778	cluster_887	0_0_434_0_0_0_0_0_0_0	99.1682	56	5479998	57.32	951	cluster_196	cluster_285	cluster_449	cluster_502	cluster_594	cluster_700	cluster_778	cluster_887
1139	INSDC	1094	GCA_000822245.1		Kp1	268	268	Inheritance from ST	268	Inheritance from ST	cluster_450	cluster_503	cluster_595	cluster_701	cluster_779	cluster_888	0_0_29_9_1_0_0_0_0_0	99.1507	142	5494449	57.32	952	cluster_68	cluster_112	cluster_450	cluster_503	cluster_595	cluster_701	cluster_779	cluster_888
1140	INSDC	1095	GCA_000822285.1		Kp1	258	258	Inheritance from ST	258	Inheritance from ST	cluster_80	cluster_82	cluster_104	cluster_109	cluster_112	cluster_484	0_0_105_6_0_0_0_5_4_0	99.8897	134	5712711	57.06	953	cluster_57	cluster_61	cluster_80	cluster_82	cluster_104	cluster_109	cluster_112	cluster_484
1141	INSDC	1096	GCA_000822325.1		Kp1	258	258	Inheritance from ST	258	Inheritance from ST	cluster_80	cluster_82	cluster_104	cluster_109	cluster_112	cluster_484	0_0_105_6_0_0_0_5_4_0	99.8732	129	5627486	57.12	954	cluster_57	cluster_61	cluster_80	cluster_82	cluster_104	cluster_109	cluster_112	cluster_484
1142	INSDC	1097	GCA_000822345.1		Kp1		258	Inheritance from ST	258	Inheritance from ST	cluster_80	cluster_82	cluster_104	cluster_109	cluster_112	cluster_889	0_0_105_6_0_0_0_5_43_0	99.8338	315	5698474	57.06	955	cluster_57	cluster_61	cluster_80	cluster_82	cluster_104	cluster_109	cluster_112	cluster_889
1143	INSDC	1098	GCA_000822305.1		Kp1	466	35	Inheritance from ST	35	Inheritance from ST	cluster_443	cluster_504	cluster_596	cluster_702	cluster_780	cluster_890	0_0_131_1_16_1_0_0_0_0	99.272	255	5510067	57.37	956	cluster_81	cluster_96	cluster_443	cluster_504	cluster_596	cluster_702	cluster_780	cluster_890
1144	INSDC	1099	GCA_000822385.1		Kp1	45	45	Inheritance from ST	45	Inheritance from ST	cluster_317	cluster_346	cluster_597	cluster_703	cluster_781	cluster_891	0_0_158_8_0_1_0_0_0_0	99.6211	196	5627015	57.17	957	cluster_90	cluster_107	cluster_317	cluster_346	cluster_597	cluster_703	cluster_781	cluster_891
1145	INSDC	1100	GCA_000822365.1		Kp1	512	258	Inheritance from ST	258	Inheritance from ST	cluster_80	cluster_82	cluster_104	cluster_67	cluster_68	cluster_92	0_0_105_6_0_0_17_65_0_0	99.9077	308	5681840	57.16	958	cluster_57	cluster_61	cluster_80	cluster_82	cluster_104	cluster_67	cluster_68	cluster_92
1146	INSDC	1101	GCA_000822405.1		Kp1	147	147	Inheritance from ST	147	Inheritance from ST	cluster_77	cluster_79	cluster_463	cluster_543	cluster_598	cluster_892	0_0_197_0_4_12_0_0_0_0	99.1531	312	5499339	57.26	959	cluster_50	cluster_51	cluster_77	cluster_79	cluster_463	cluster_543	cluster_598	cluster_892
1147	INSDC	1102	GCA_000822425.1		Kp1	1627	1627	Inheritance from ST	1627	Inheritance from ST	cluster_451	cluster_506	cluster_598	cluster_704	cluster_782	cluster_893	0_0_427_0_0_0_0_0_0_0	99.1094	147	5509648	57.21	960	cluster_197	cluster_286	cluster_451	cluster_506	cluster_598	cluster_704	cluster_782	cluster_893
1148	INSDC	1103	GCA_000822465.1		Kp1	416	416	Inheritance from ST	416	Inheritance from ST	cluster_452	cluster_507	cluster_599	cluster_705	cluster_783	cluster_894	0_0_9_0_2_0_0_0_0_0	99.1561	212	5366290	57.36	961	cluster_198	cluster_287	cluster_452	cluster_507	cluster_599	cluster_705	cluster_783	cluster_894
1149	INSDC	1104	GCA_000822445.1		Kp1	1243	1243	Inheritance from ST	1243	Inheritance from ST	cluster_453	cluster_508	cluster_600	cluster_706	cluster_784	cluster_895	0_0_414_0_0_0_0_0_0_0	99.12	232	5501021	57.27	962	cluster_199	cluster_288	cluster_453	cluster_508	cluster_600	cluster_706	cluster_784	cluster_895
1150	INSDC	1105	GCA_000822485.1		Kp1	1628	1628	Inheritance from ST	1628	Inheritance from ST	cluster_454	cluster_509	cluster_601	cluster_707	cluster_785	cluster_896	0_0_308_1_0_0_0_0_0_0	99.179	62	5248689	57.5	963	cluster_149	cluster_289	cluster_454	cluster_509	cluster_601	cluster_707	cluster_785	cluster_896
1151	INSDC	1106	GCA_000822505.1		Kp1	37	37	Inheritance from ST	37	Inheritance from ST	cluster_48	cluster_489	cluster_577	cluster_682	cluster_786	cluster_897	0_0_109_1_7_1_0_0_0_0	99.6097	248	5620396	57.01	964	cluster_5	cluster_47	cluster_48	cluster_489	cluster_577	cluster_682	cluster_786	cluster_897
1152	INSDC	1107	GCA_000822545.1		Kp1	37	37	Inheritance from ST	37	Inheritance from ST	cluster_48	cluster_489	cluster_577	cluster_682	cluster_787	cluster_898	0_0_109_1_7_1_0_1_0_0	99.6258	148	5647605	56.93	965	cluster_5	cluster_47	cluster_48	cluster_489	cluster_577	cluster_682	cluster_787	cluster_898
1153	INSDC	1108	GCA_000822525.1		Kp1	277	277	Inheritance from ST	277	Inheritance from ST	cluster_455	cluster_510	cluster_602	cluster_708	cluster_788	cluster_899	0_0_193_1_0_0_0_0_0_0	99.1761	173	5409255	57.34	966	cluster_103	cluster_127	cluster_455	cluster_510	cluster_602	cluster_708	cluster_788	cluster_899
1154	INSDC	1109	GCA_000822625.1		Kp1	512	258	Inheritance from ST	258	Inheritance from ST	cluster_80	cluster_82	cluster_104	cluster_67	cluster_68	cluster_140	0_0_105_6_0_0_17_65_29_0	99.9204	131	5641055	57.16	967	cluster_57	cluster_61	cluster_80	cluster_82	cluster_104	cluster_67	cluster_68	cluster_140
1155	INSDC	1110	GCA_000822565.1		Kp1	258	258	Inheritance from ST	258	Inheritance from ST	cluster_80	cluster_82	cluster_104	cluster_109	cluster_789	cluster_900	0_0_105_6_0_0_0_59_1_0	99.8968	166	5670204	57.12	968	cluster_57	cluster_61	cluster_80	cluster_82	cluster_104	cluster_109	cluster_789	cluster_900
1156	INSDC	1111	GCA_000822605.1		Kp1	258	258	Inheritance from ST	258	Inheritance from ST	cluster_80	cluster_82	cluster_104	cluster_109	cluster_790	cluster_901	0_0_105_6_0_0_0_8_0_0	99.9025	142	5671175	57.15	969;970	cluster_57	cluster_61	cluster_80	cluster_82	cluster_104	cluster_109	cluster_790	cluster_901
1157	INSDC	1112	GCA_000822585.1		Kp1	258	258	Inheritance from ST	258	Inheritance from ST	cluster_80	cluster_82	cluster_104	cluster_109	cluster_790	cluster_901	0_0_105_6_0_0_0_8_0_0	99.8634	224	5636370	57.18	970	cluster_57	cluster_61	cluster_80	cluster_82	cluster_104	cluster_109	cluster_790	cluster_901
1158	INSDC	1113	GCA_000822685.1		Kp1	1629	1629	Inheritance from ST	1629	Inheritance from ST	cluster_456	cluster_511	cluster_603	cluster_710	cluster_791	cluster_902	0_0_337_0_0_0_0_0_0_0	99.1542	83	5329423	57.38	971	cluster_200	cluster_290	cluster_456	cluster_511	cluster_603	cluster_710	cluster_791	cluster_902
1159	INSDC	1114	GCA_000822645.1		Kp1	258	258	Inheritance from ST	258	Inheritance from ST	cluster_80	cluster_82	cluster_104	cluster_109	cluster_112	cluster_903	0_0_105_6_0_0_0_5_20_0	99.9259	121	5680671	57.12	972	cluster_57	cluster_61	cluster_80	cluster_82	cluster_104	cluster_109	cluster_112	cluster_903
1160	INSDC	1115	GCA_000822665.1		Kp1	1243	1243	Inheritance from ST	1243	Inheritance from ST	cluster_457	cluster_512	cluster_604	cluster_711	cluster_792	cluster_904	0_0_414_0_1_1_0_0_0_0	99.1183	77	5534726	57.3	973	cluster_199	cluster_288	cluster_457	cluster_512	cluster_604	cluster_711	cluster_792	cluster_904
1161	INSDC	1116	GCA_000822705.1		Kp1	1164	1164	Inheritance from ST	1164	Inheritance from ST	cluster_458	cluster_513	cluster_605	cluster_712	cluster_793	cluster_905	0_0_411_0_0_1_0_0_0_0	99.1967	220	5185092	57.57	974	cluster_201	cluster_291	cluster_458	cluster_513	cluster_605	cluster_712	cluster_793	cluster_905
1162	INSDC	1117	GCA_000822725.1		Kp1	35	35	Inheritance from ST	35	Inheritance from ST	cluster_459	cluster_514	cluster_606	cluster_713	cluster_794	cluster_906	0_0_131_1_7_0_0_0_0_0	99.2484	171	5500849	57.26	975	cluster_81	cluster_96	cluster_459	cluster_514	cluster_606	cluster_713	cluster_794	cluster_906
1163	INSDC	1118	GCA_000822745.1		Kp1	147	147	Inheritance from ST	147	Inheritance from ST	cluster_52	cluster_54	cluster_56	cluster_714	cluster_795	cluster_907	0_0_197_0_17_0_0_7_0_0	99.1957	381	5389769	57.35	976	cluster_50	cluster_51	cluster_52	cluster_54	cluster_56	cluster_714	cluster_795	cluster_907
1164	INSDC	1119	GCA_000822805.1		Kp1		322	Inheritance from ST	322	Inheritance from ST	cluster_460	cluster_515	cluster_608	cluster_715	cluster_796	cluster_908	0_0_3_0_2_0_0_0_0_0	99.127	89	5371803	57.42	977	cluster_202	cluster_292	cluster_460	cluster_515	cluster_608	cluster_715	cluster_796	cluster_908
1165	INSDC	1120	GCA_000822765.1		Kp1	405	405	Inheritance from ST	405	Inheritance from ST	cluster_277	cluster_331	cluster_382	cluster_996	cluster_797	cluster_909	0_0_374_0_4_0_1_10_0_0	99.1692	193	5755859	57.04	978	cluster_148	cluster_192	cluster_277	cluster_331	cluster_382	cluster_996	cluster_797	cluster_909
1166	INSDC	1121	GCA_000822785.1		Kp1	147	147	Inheritance from ST	147	Inheritance from ST	cluster_52	cluster_54	cluster_56	cluster_714	cluster_798	cluster_910	0_0_197_0_17_0_0_6_0_0	99.1391	248	5427467	57.35	979	cluster_50	cluster_51	cluster_52	cluster_54	cluster_56	cluster_714	cluster_798	cluster_910
1167	INSDC	1122	GCA_000822825.1		Kp1		37	Inheritance from ST	37	Inheritance from ST	cluster_48	cluster_489	cluster_609	cluster_717	cluster_799	cluster_911	0_0_109_1_7_1_2_0_0_0	99.6318	163	5351103	57.35	980	cluster_5	cluster_47	cluster_48	cluster_489	cluster_609	cluster_717	cluster_799	cluster_911
1168	INSDC	1123	GCA_000822845.1		Kp1	512	258	Inheritance from ST	258	Inheritance from ST	cluster_80	cluster_82	cluster_104	cluster_67	cluster_68	cluster_912	0_0_105_6_0_0_17_65_70_0	99.9219	242	5751744	57.07	981	cluster_57	cluster_61	cluster_80	cluster_82	cluster_104	cluster_67	cluster_68	cluster_912
1169	INSDC	1124	GCA_000822885.1		Kp1	512	258	Inheritance from ST	258	Inheritance from ST	cluster_80	cluster_82	cluster_104	cluster_67	cluster_68	cluster_913	0_0_105_6_0_0_17_65_72_0	99.9339	152	5765964	57.06	982	cluster_57	cluster_61	cluster_80	cluster_82	cluster_104	cluster_67	cluster_68	cluster_913
1170	INSDC	1125	GCA_000822865.1		Kp1	512	258	Inheritance from ST	258	Inheritance from ST	cluster_80	cluster_82	cluster_104	cluster_718	cluster_802	cluster_914	0_0_105_6_0_0_49_0_0_0	99.9103	228	5762195	57.06	983	cluster_57	cluster_61	cluster_80	cluster_82	cluster_104	cluster_718	cluster_802	cluster_914
1171	INSDC	1126	GCA_000822905.1		Kp1	512	258	Inheritance from ST	258	Inheritance from ST	cluster_80	cluster_82	cluster_104	cluster_67	cluster_68	cluster_915	0_0_105_6_0_0_17_65_61_0	99.8712	237	5761815	57.06	984	cluster_57	cluster_61	cluster_80	cluster_82	cluster_104	cluster_67	cluster_68	cluster_915
1172	INSDC	1127	GCA_000822925.1		Kp1	512	258	Inheritance from ST	258	Inheritance from ST	cluster_80	cluster_82	cluster_104	cluster_67	cluster_68	cluster_915	0_0_105_6_0_0_17_65_61_0	99.9588	216	5755772	57.05	985	cluster_57	cluster_61	cluster_80	cluster_82	cluster_104	cluster_67	cluster_68	cluster_915
1173	INSDC	1128	GCA_000822965.1		Kp1		70	Inheritance from ST	70	Inheritance from ST	cluster_461	cluster_516	cluster_610	cluster_719	cluster_804	cluster_916	0_0_211_0_0_0_0_0_0_0	99.1164	127	5809542	56.78	986	cluster_143	cluster_293	cluster_461	cluster_516	cluster_610	cluster_719	cluster_804	cluster_916
1174	INSDC	1129	GCA_000823005.1		Kp1	45	45	Inheritance from ST	45	Inheritance from ST	cluster_317	cluster_346	cluster_708	cluster_720	cluster_805	cluster_917	0_0_158_8_0_0_1_2_0_0	99.6539	80	5604764	57.19	987	cluster_90	cluster_107	cluster_317	cluster_346	cluster_708	cluster_720	cluster_805	cluster_917
1175	INSDC	1130	GCA_000823025.1		Kp1	1307	1307	Inheritance from ST	1307	Inheritance from ST	cluster_462	cluster_517	cluster_612	cluster_721	cluster_806	cluster_918	0_0_144_0_0_0_0_0_0_0	99.1553	84	5483997	57.11	988	cluster_203	cluster_294	cluster_462	cluster_517	cluster_612	cluster_721	cluster_806	cluster_918
1176	INSDC	1131	GCA_000823045.1		Kp1	1630	1630	Inheritance from ST	1630	Inheritance from ST	cluster_463	cluster_518	cluster_613	cluster_722	cluster_807	cluster_919	0_0_376_0_1_1_0_0_0_0	99.1411	114	5570780	56.99	989	cluster_204	cluster_295	cluster_463	cluster_518	cluster_613	cluster_722	cluster_807	cluster_919
1177	INSDC	1132	GCA_000823085.1		Kp1	20	10098	Arbitrary	17	Inheritance from ST	cluster_464	cluster_519	cluster_614	cluster_723	cluster_808	cluster_920	0_0_22_0_1_0_0_0_0_0	99.5826	90	5574015	57.16	990	cluster_4	cluster_296	cluster_464	cluster_519	cluster_614	cluster_723	cluster_808	cluster_920
1178	INSDC	1133	GCA_000823125.1		Kp1	307	307	Inheritance from ST	307	Inheritance from ST	cluster_56	cluster_58	cluster_60	cluster_61	cluster_759	cluster_864	0_0_369_0_0_0_0_1_0_0	99.2178	80	5545509	57.24	991	cluster_53	cluster_55	cluster_56	cluster_58	cluster_60	cluster_61	cluster_759	cluster_864
1179	INSDC	1134	GCA_000823105.1		Kp1	15	15	Inheritance from ST	15	Inheritance from ST	cluster_68	cluster_70	cluster_78	cluster_166	cluster_809	cluster_921	0_0_0_0_2_0_0_29_0_0	99.8836	247	5584653	57.01	992	cluster_1	cluster_1	cluster_68	cluster_70	cluster_78	cluster_166	cluster_809	cluster_921
1180	INSDC	1135	GCA_000821805.1		Kp1	45	45	Inheritance from ST	45	Inheritance from ST	cluster_317	cluster_346	cluster_708	cluster_725	cluster_810	cluster_922	0_0_158_8_0_0_6_0_0_0	99.7653	126	5518805	57.27	993	cluster_90	cluster_107	cluster_317	cluster_346	cluster_708	cluster_725	cluster_810	cluster_922
1181	INSDC	1136	GCA_000822945.1		Kp1	29	10168	Arbitrary	29	Inheritance from ST	cluster_465	cluster_520	cluster_616	cluster_726	cluster_811	cluster_923	0_0_137_4_0_0_0_0_0_0	99.2319	86	5413416	57.35	994	cluster_61	cluster_297	cluster_465	cluster_520	cluster_616	cluster_726	cluster_811	cluster_923
1182	INSDC	1137	GCA_000822985.1		Kp1	35	35	Inheritance from ST	35	Inheritance from ST	cluster_442	cluster_521	cluster_617	cluster_727	cluster_812	cluster_924	0_0_131_1_14_0_0_0_0_0	99.2316	89	5438031	57.34	995	cluster_81	cluster_96	cluster_442	cluster_521	cluster_617	cluster_727	cluster_812	cluster_924
1183	INSDC	1138	GCA_000823065.1		Kp1	512	258	Inheritance from ST	258	Inheritance from ST	cluster_80	cluster_82	cluster_104	cluster_67	cluster_813	cluster_925	0_0_105_6_0_0_17_100_0_0	99.9215	146	5611091	57.19	996	cluster_57	cluster_61	cluster_80	cluster_82	cluster_104	cluster_67	cluster_813	cluster_925
1184	INSDC	1139	GCA_003194285.1		Kp1	147	147	Inheritance from ST	147	Inheritance from ST	cluster_466	cluster_522	cluster_618	cluster_728	cluster_814	cluster_926	0_0_197_0_16_0_0_0_0_0	99.1503	5	5391141	57.39	997	cluster_50	cluster_51	cluster_466	cluster_522	cluster_618	cluster_728	cluster_814	cluster_926
1185	INSDC	1140	GCA_003194325.1		Kp1	17	17	Inheritance from ST	17	Inheritance from ST	cluster_467	cluster_523	cluster_619	cluster_729	cluster_815	cluster_927	0_0_22_24_25_0_0_0_0_0	99.6745	4	5561916	57.25	998	cluster_4	cluster_116	cluster_467	cluster_523	cluster_619	cluster_729	cluster_815	cluster_927
1186	INSDC	1141	GCA_000820445.1		Kp1	12	10076	Arbitrary	12	Inheritance from ST	cluster_468	cluster_524	cluster_620	cluster_730	cluster_816	cluster_928	0_0_108_0_1_0_0_0_0_0	99.3249	154	5509425	57.22	999	cluster_190	cluster_298	cluster_468	cluster_524	cluster_620	cluster_730	cluster_816	cluster_928
1187	INSDC	1142	GCA_003267985.1		Kp1	14	14	Inheritance from ST	14	Inheritance from ST	cluster_88	cluster_167	cluster_94	cluster_492	cluster_539	cluster_929	0_0_1_1_17_0_3_1_1_0	99.6324	3	5794565	56.77	1000	cluster_71	cluster_81	cluster_88	cluster_167	cluster_94	cluster_492	cluster_539	cluster_929
1188	INSDC	1143	GCA_000956395.1		Kp1	147	147	Inheritance from ST	147	Inheritance from ST	cluster_77	cluster_79	cluster_621	cluster_731	cluster_817	cluster_930	0_0_197_0_4_5_0_0_0_0	99.1204	93	5468355	57.06	1001;1006	cluster_50	cluster_51	cluster_77	cluster_79	cluster_621	cluster_731	cluster_817	cluster_930
1189	INSDC	1144	GCA_000958975.1		Kp1	147	147	Inheritance from ST	147	Inheritance from ST	cluster_77	cluster_79	cluster_621	cluster_731	cluster_818	cluster_931	0_0_197_0_4_5_0_2_0_0	99.1252	68	5494465	57.07	1002	cluster_50	cluster_51	cluster_77	cluster_79	cluster_621	cluster_731	cluster_818	cluster_931
1190	INSDC	1145	GCA_000956385.1		Kp1	147	147	Inheritance from ST	147	Inheritance from ST	cluster_77	cluster_79	cluster_621	cluster_731	cluster_817	cluster_932	0_0_197_0_4_5_0_0_1_0	99.1256	116	5359393	57.33	1003	cluster_50	cluster_51	cluster_77	cluster_79	cluster_621	cluster_731	cluster_817	cluster_932
1191	INSDC	1146	GCA_000958955.1		Kp1	147	147	Inheritance from ST	147	Inheritance from ST	cluster_77	cluster_79	cluster_621	cluster_732	cluster_819	cluster_933	0_0_197_0_4_5_0_3_0_0	99.1317	58	5368188	57.36	1004	cluster_50	cluster_51	cluster_77	cluster_79	cluster_621	cluster_732	cluster_819	cluster_933
1192	INSDC	1147	GCA_000763935.1		Kp1	147	147	Inheritance from ST	147	Inheritance from ST	cluster_77	cluster_79	cluster_621	cluster_731	cluster_817	cluster_930	0_0_197_0_4_5_0_0_0_0	99.107	112	5360573	57.33	1001;1006	cluster_50	cluster_51	cluster_77	cluster_79	cluster_621	cluster_731	cluster_817	cluster_930
1193	INSDC	1148	GCA_000958945.1		Kp1	147	147	Inheritance from ST	147	Inheritance from ST	cluster_77	cluster_79	cluster_621	cluster_731	cluster_820	cluster_934	0_0_197_0_4_5_0_1_0_0	99.111	54	5371617	57.33	1005	cluster_50	cluster_51	cluster_77	cluster_79	cluster_621	cluster_731	cluster_820	cluster_934
1194	INSDC	1149	GCA_000763925.1		Kp1	147	147	Inheritance from ST	147	Inheritance from ST	cluster_77	cluster_79	cluster_621	cluster_731	cluster_817	cluster_930	0_0_197_0_4_5_0_0_0_0	99.1173	102	5351951	57.34	1006	cluster_50	cluster_51	cluster_77	cluster_79	cluster_621	cluster_731	cluster_817	cluster_930
1195	INSDC	1150	GCA_000958965.1		Kp1	147	147	Inheritance from ST	147	Inheritance from ST	cluster_77	cluster_79	cluster_621	cluster_731	cluster_817	cluster_935	0_0_197_0_4_5_0_0_2_0	99.1381	59	5378024	57.32	1007	cluster_50	cluster_51	cluster_77	cluster_79	cluster_621	cluster_731	cluster_817	cluster_935
1196	INSDC	1151	GCA_002751695.1		Kp1	471	471	Inheritance from ST	471	Inheritance from ST	cluster_469	cluster_526	cluster_622	cluster_733	cluster_821	cluster_936	0_0_180_0_0_0_0_1_0_0	99.1481	54	5406254	57.22	1008	cluster_205	cluster_299	cluster_469	cluster_526	cluster_622	cluster_733	cluster_821	cluster_936
1197	INSDC	1152	GCA_002751475.1		Kp1	471	471	Inheritance from ST	471	Inheritance from ST	cluster_469	cluster_526	cluster_622	cluster_733	cluster_821	cluster_936	0_0_180_0_0_0_0_1_0_0	99.1399	53	5378021	57.23	1008	cluster_205	cluster_299	cluster_469	cluster_526	cluster_622	cluster_733	cluster_821	cluster_936
1198	INSDC	1153	GCA_002751605.1		Kp1	471	471	Inheritance from ST	471	Inheritance from ST	cluster_469	cluster_526	cluster_622	cluster_733	cluster_821	cluster_936	0_0_180_0_0_0_0_1_0_0	99.1309	55	5417792	57.19	1008	cluster_205	cluster_299	cluster_469	cluster_526	cluster_622	cluster_733	cluster_821	cluster_936
1199	INSDC	1154	GCA_002751595.1		Kp1	471	471	Inheritance from ST	471	Inheritance from ST	cluster_469	cluster_526	cluster_622	cluster_734	cluster_822	cluster_937	0_0_180_0_0_0_1_0_0_0	99.0813	52	5387139	57.22	1009	cluster_205	cluster_299	cluster_469	cluster_526	cluster_622	cluster_734	cluster_822	cluster_937
1200	INSDC	1155	GCA_002751515.1		Kp1	471	471	Inheritance from ST	471	Inheritance from ST	cluster_469	cluster_526	cluster_622	cluster_733	cluster_821	cluster_936	0_0_180_0_0_0_0_1_0_0	99.1376	54	5417204	57.2	1008	cluster_205	cluster_299	cluster_469	cluster_526	cluster_622	cluster_733	cluster_821	cluster_936
1201	INSDC	1156	GCA_002751525.1		Kp1	471	471	Inheritance from ST	471	Inheritance from ST	cluster_469	cluster_526	cluster_622	cluster_733	cluster_821	cluster_936	0_0_180_0_0_0_0_1_0_0	99.1194	53	5393546	57.22	1008	cluster_205	cluster_299	cluster_469	cluster_526	cluster_622	cluster_733	cluster_821	cluster_936
1202	INSDC	1157	GCA_002751555.1		Kp1	471	471	Inheritance from ST	471	Inheritance from ST	cluster_469	cluster_526	cluster_622	cluster_733	cluster_821	cluster_936	0_0_180_0_0_0_0_1_0_0	99.1214	53	5417234	57.19	1008	cluster_205	cluster_299	cluster_469	cluster_526	cluster_622	cluster_733	cluster_821	cluster_936
1203	INSDC	1158	GCA_002751615.1		Kp1	471	471	Inheritance from ST	471	Inheritance from ST	cluster_469	cluster_526	cluster_622	cluster_733	cluster_821	cluster_936	0_0_180_0_0_0_0_1_0_0	99.1219	55	5402596	57.22	1008	cluster_205	cluster_299	cluster_469	cluster_526	cluster_622	cluster_733	cluster_821	cluster_936
1204	INSDC	1159	GCA_002751565.1		Kp1	471	471	Inheritance from ST	471	Inheritance from ST	cluster_469	cluster_526	cluster_622	cluster_733	cluster_821	cluster_936	0_0_180_0_0_0_0_1_0_0	99.1268	59	5417729	57.2	1008	cluster_205	cluster_299	cluster_469	cluster_526	cluster_622	cluster_733	cluster_821	cluster_936
1205	INSDC	1160	GCA_002751645.1		Kp1	471	471	Inheritance from ST	471	Inheritance from ST	cluster_469	cluster_526	cluster_622	cluster_733	cluster_821	cluster_936	0_0_180_0_0_0_0_1_0_0	99.116	60	5455585	57.16	1008	cluster_205	cluster_299	cluster_469	cluster_526	cluster_622	cluster_733	cluster_821	cluster_936
1206	INSDC	1161	GCA_001720865.1		Kp1	11	10048	Arbitrary	258	Inheritance from ST	cluster_470	cluster_527	cluster_623	cluster_735	cluster_823	cluster_938	0_0_105_3_2_0_0_0_0_0	99.7172	93	5718215	56.67	1010	cluster_57	cluster_300	cluster_470	cluster_527	cluster_623	cluster_735	cluster_823	cluster_938
1207	INSDC	1162	GCA_001720845.1		Kp1	307	307	Inheritance from ST	307	Inheritance from ST	cluster_471	cluster_528	cluster_624	cluster_736	cluster_824	cluster_939	0_0_369_0_2_0_0_0_0_0	99.1925	132	5490193	57.26	1011	cluster_53	cluster_55	cluster_471	cluster_528	cluster_624	cluster_736	cluster_824	cluster_939
1208	INSDC	1163	GCA_001720905.1		Kp1	3622	15	Inheritance from ST	15	Inheritance from ST	cluster_472	cluster_529	cluster_625	cluster_737	cluster_825	cluster_940	0_0_0_0_19_0_0_0_0_0	99.8432	75	5614075	56.98	1012	cluster_1	cluster_1	cluster_472	cluster_529	cluster_625	cluster_737	cluster_825	cluster_940
1209	INSDC	1164	GCA_001720875.1		Kp1	14	14	Inheritance from ST	14	Inheritance from ST	cluster_473	cluster_530	cluster_626	cluster_738	cluster_826	cluster_941	0_0_1_2_0_0_0_0_0_0	99.7935	102	5712694	57.05	1013	cluster_71	cluster_81	cluster_473	cluster_530	cluster_626	cluster_738	cluster_826	cluster_941
1210	INSDC	1165	GCA_001720805.1		Kp1	14	14	Inheritance from ST	14	Inheritance from ST	cluster_474	cluster_531	cluster_627	cluster_739	cluster_827	cluster_942	0_0_1_1_29_0_0_0_0_0	99.7906	105	5712243	57.05	1014	cluster_71	cluster_81	cluster_474	cluster_531	cluster_627	cluster_739	cluster_827	cluster_942
1211	INSDC	1166	GCA_001720705.1		Kp1	14	14	Inheritance from ST	14	Inheritance from ST	cluster_475	cluster_532	cluster_628	cluster_740	cluster_828	cluster_943	0_0_1_1_28_0_0_0_0_0	99.7183	119	5701390	57.11	1015	cluster_71	cluster_81	cluster_475	cluster_532	cluster_628	cluster_740	cluster_828	cluster_943
1212	INSDC	1167	GCA_001720755.1		Kp1	11	340	Inheritance from ST	258	Inheritance from ST	cluster_476	cluster_533	cluster_629	cluster_741	cluster_829	cluster_944	0_0_105_0_12_0_0_0_0_0	99.6691	98	5654489	57.17	1016	cluster_57	cluster_67	cluster_476	cluster_533	cluster_629	cluster_741	cluster_829	cluster_944
1213	INSDC	1168	GCA_001720765.1		Kp1	11	3666	Inheritance from ST	258	Inheritance from ST	cluster_477	cluster_534	cluster_630	cluster_742	cluster_830	cluster_945	0_0_105_11_4_0_0_0_0_0	99.6484	63	5551793	57.19	1017	cluster_57	cluster_176	cluster_477	cluster_534	cluster_630	cluster_742	cluster_830	cluster_945
1214	INSDC	1169	GCA_001720815.1		Kp1	101	101	Inheritance from ST	101	Inheritance from ST	cluster_478	cluster_535	cluster_631	cluster_743	cluster_831	cluster_946	0_0_84_0_14_0_0_0_0_0	99.1172	77	5660703	56.97	1018	cluster_54	cluster_56	cluster_478	cluster_535	cluster_631	cluster_743	cluster_831	cluster_946
1215	INSDC	1170	GCA_001720745.1		Kp1	101	10125	Arbitrary	101	Inheritance from ST	cluster_479	cluster_536	cluster_632	cluster_744	cluster_832	cluster_947	0_0_84_1_0_0_0_0_0_0	99.1121	89	5660430	56.98	1019	cluster_54	cluster_302	cluster_479	cluster_536	cluster_632	cluster_744	cluster_832	cluster_947
1216	INSDC	1171	GCA_001720695.1		Kp1	493	493	Inheritance from ST	493	Inheritance from ST	cluster_480	cluster_537	cluster_633	cluster_745	cluster_833	cluster_948	0_0_209_1_0_1_0_0_0_0	99.1716	45	5322619	57.41	1020	cluster_206	cluster_303	cluster_480	cluster_537	cluster_633	cluster_745	cluster_833	cluster_948
1217	INSDC	1172	GCA_003030045.1		Kp1	512	258	Inheritance from ST	258	Inheritance from ST	cluster_80	cluster_82	cluster_104	cluster_67	cluster_68	cluster_949	0_0_105_6_0_0_17_65_57_0	99.9552	3	5709497	57.1	1021	cluster_57	cluster_61	cluster_80	cluster_82	cluster_104	cluster_67	cluster_68	cluster_949
1218	INSDC	1173	GCA_003030145.1		Kp1	15	15	Inheritance from ST	15	Inheritance from ST	cluster_68	cluster_538	cluster_634	cluster_746	cluster_834	cluster_950	0_0_0_0_2_8_0_0_0_0	99.7955	4	5535332	57.2	1022	cluster_1	cluster_1	cluster_68	cluster_538	cluster_634	cluster_746	cluster_834	cluster_950
1219	INSDC	1174	GCA_000474015.1		Kp1	86	86	Inheritance from ST	86	Inheritance from ST	cluster_481	cluster_539	cluster_635	cluster_747	cluster_835	cluster_951	0_0_395_0_3_0_0_0_0_0	100	1	5166857	57.61	1023	cluster_62	cluster_69	cluster_481	cluster_539	cluster_635	cluster_747	cluster_835	cluster_951
1220	INSDC	1175	GCA_001404095.1		Kp1	6	6	Inheritance from ST	6	Inheritance from ST	cluster_482	cluster_540	cluster_636	cluster_748	cluster_836	cluster_952	0_0_127_8_4_0_0_0_0_0	99.2164	46	5271927	57.43	1024	cluster_95	cluster_304	cluster_482	cluster_540	cluster_636	cluster_748	cluster_836	cluster_952
1221	INSDC	1176	GCA_000693135.1		Kp1	1199	258	Inheritance from ST	258	Inheritance from ST	cluster_80	cluster_82	cluster_104	cluster_168	cluster_837	cluster_953	0_0_105_6_0_0_17_7_0_0	99.9545	26	6057410	55.73	1025;1034;1053	cluster_57	cluster_61	cluster_80	cluster_82	cluster_104	cluster_168	cluster_837	cluster_953
1222	INSDC	1177	GCA_000693155.1		Kp1	258	258	Inheritance from ST	258	Inheritance from ST	cluster_80	cluster_82	cluster_104	cluster_168	cluster_837	cluster_954	0_0_105_6_0_0_17_7_25_0	99.9478	11	5981023	56.33	1026	cluster_57	cluster_61	cluster_80	cluster_82	cluster_104	cluster_168	cluster_837	cluster_954
1223	INSDC	1178	GCA_000693175.1		Kp1	258	258	Inheritance from ST	258	Inheritance from ST	cluster_80	cluster_82	cluster_104	cluster_168	cluster_837	cluster_953	0_0_105_6_0_0_17_7_0_0	99.9509	15	5911841	56.71	1025;1034;1053	cluster_57	cluster_61	cluster_80	cluster_82	cluster_104	cluster_168	cluster_837	cluster_953
1224	INSDC	1179	GCA_000693195.1		Kp1	258	258	Inheritance from ST	258	Inheritance from ST	cluster_80	cluster_82	cluster_104	cluster_168	cluster_837	cluster_953	0_0_105_6_0_0_17_7_0_0	99.9498	10	5957785	56.25	1025;1034;1053	cluster_57	cluster_61	cluster_80	cluster_82	cluster_104	cluster_168	cluster_837	cluster_953
1225	INSDC	1180	GCA_000693215.1		Kp1	258	258	Inheritance from ST	258	Inheritance from ST	cluster_80	cluster_82	cluster_104	cluster_168	cluster_837	cluster_953	0_0_105_6_0_0_17_7_0_0	99.9596	6	5901027	56.56	1025;1034;1053	cluster_57	cluster_61	cluster_80	cluster_82	cluster_104	cluster_168	cluster_837	cluster_953
1226	INSDC	1181	GCA_000688635.1		Kp1	258	258	Inheritance from ST	258	Inheritance from ST	cluster_80	cluster_82	cluster_104	cluster_108	cluster_839	cluster_955	0_0_105_6_0_0_17_131_0_0	99.9517	177	5626000	57.12	1027	cluster_57	cluster_61	cluster_80	cluster_82	cluster_104	cluster_108	cluster_839	cluster_955
1227	INSDC	1182	GCA_000693235.1		Kp1	258	258	Inheritance from ST	258	Inheritance from ST	cluster_80	cluster_82	cluster_104	cluster_168	cluster_837	cluster_956	0_0_105_6_0_0_17_7_26_0	99.9431	10	5884755	56.61	1028	cluster_57	cluster_61	cluster_80	cluster_82	cluster_104	cluster_168	cluster_837	cluster_956
1228	INSDC	1183	GCA_001031145.1		Kp1	258	258	Inheritance from ST	258	Inheritance from ST	cluster_80	cluster_82	cluster_104	cluster_168	cluster_837	cluster_953	0_0_105_6_0_0_17_7_0_0	99.9486	11	5721219	56.84	1025;1034;1053	cluster_57	cluster_61	cluster_80	cluster_82	cluster_104	cluster_168	cluster_837	cluster_953
1229	INSDC	1184	GCA_001031155.1		Kp1	258	258	Inheritance from ST	258	Inheritance from ST	cluster_80	cluster_82	cluster_104	cluster_168	cluster_837	cluster_957	0_0_105_6_0_0_17_7_1_0	99.9523	7	5810073	56.83	1029	cluster_57	cluster_61	cluster_80	cluster_82	cluster_104	cluster_168	cluster_837	cluster_957
1230	INSDC	1185	GCA_001031175.1		Kp1	258	258	Inheritance from ST	258	Inheritance from ST	cluster_80	cluster_82	cluster_104	cluster_168	cluster_841	cluster_958	0_0_105_6_0_0_17_27_0_0	99.9555	5	5686533	56.92	1030	cluster_57	cluster_61	cluster_80	cluster_82	cluster_104	cluster_168	cluster_841	cluster_958
1231	INSDC	1186	GCA_001186025.1		Kp1	258	258	Inheritance from ST	258	Inheritance from ST	cluster_80	cluster_82	cluster_104	cluster_168	cluster_837	cluster_959	0_0_105_6_0_0_17_7_27_0	99.9257	7	5890443	56.56	1031	cluster_57	cluster_61	cluster_80	cluster_82	cluster_104	cluster_168	cluster_837	cluster_959
1232	INSDC	1187	GCA_001031185.1		Kp1	258	258	Inheritance from ST	258	Inheritance from ST	cluster_80	cluster_82	cluster_104	cluster_168	cluster_837	cluster_960	0_0_105_6_0_0_17_7_2_0	99.9485	5	5825388	56.74	1032	cluster_57	cluster_61	cluster_80	cluster_82	cluster_104	cluster_168	cluster_837	cluster_960
1233	INSDC	1188	GCA_001031225.1		Kp1	258	258	Inheritance from ST	258	Inheritance from ST	cluster_80	cluster_82	cluster_104	cluster_168	cluster_837	cluster_961	0_0_105_6_0_0_17_7_28_0	99.9489	6	5858674	56.64	1033	cluster_57	cluster_61	cluster_80	cluster_82	cluster_104	cluster_168	cluster_837	cluster_961
1234	INSDC	1189	GCA_001031235.1		Kp1	258	258	Inheritance from ST	258	Inheritance from ST	cluster_80	cluster_82	cluster_104	cluster_168	cluster_837	cluster_953	0_0_105_6_0_0_17_7_0_0	99.9406	10	5836506	56.82	1034	cluster_57	cluster_61	cluster_80	cluster_82	cluster_104	cluster_168	cluster_837	cluster_953
1235	INSDC	1190	GCA_001031245.1		Kp1	432	432	Inheritance from ST	432	Inheritance from ST	cluster_483	cluster_541	cluster_637	cluster_749	cluster_844	cluster_962	0_0_228_2_0_0_0_0_0_0	99.1608	12	5499487	57.16	1035	cluster_207	cluster_305	cluster_483	cluster_541	cluster_637	cluster_749	cluster_844	cluster_962
1236	INSDC	1191	GCA_001186005.1		Kp1	258	258	Inheritance from ST	258	Inheritance from ST	cluster_80	cluster_82	cluster_104	cluster_168	cluster_845	cluster_963	0_0_105_6_0_0_17_37_0_0	99.956	7	5916084	56.82	1036	cluster_57	cluster_61	cluster_80	cluster_82	cluster_104	cluster_168	cluster_845	cluster_963
1237	INSDC	1192	GCA_001031265.1		Kp1	258	258	Inheritance from ST	258	Inheritance from ST	cluster_80	cluster_82	cluster_104	cluster_168	cluster_837	cluster_953	0_0_105_6_0_0_17_7_0_0	99.9678	9	5936627	56.87	1025;1034;1053	cluster_57	cluster_61	cluster_80	cluster_82	cluster_104	cluster_168	cluster_837	cluster_953
1238	INSDC	1193	GCA_001031305.1		Kp1	258	258	Inheritance from ST	258	Inheritance from ST	cluster_80	cluster_82	cluster_104	cluster_168	cluster_837	cluster_964	0_0_105_6_0_0_17_7_29_0	99.9514	8	5976846	56.39	1037	cluster_57	cluster_61	cluster_80	cluster_82	cluster_104	cluster_168	cluster_837	cluster_964
1239	INSDC	1194	GCA_001031315.1		Kp1	258	258	Inheritance from ST	258	Inheritance from ST	cluster_80	cluster_82	cluster_104	cluster_168	cluster_837	cluster_965	0_0_105_6_0_0_17_7_40_0	99.9515	15	5848630	56.76	1038	cluster_57	cluster_61	cluster_80	cluster_82	cluster_104	cluster_168	cluster_837	cluster_965
1240	INSDC	1195	GCA_001031325.1		Kp1	15	15	Inheritance from ST	15	Inheritance from ST	cluster_68	cluster_542	cluster_638	cluster_750	cluster_847	cluster_966	0_0_0_0_2_11_0_0_0_0	99.8205	4	5348955	57.24	1039;3587	cluster_1	cluster_1	cluster_68	cluster_542	cluster_638	cluster_750	cluster_847	cluster_966
1241	INSDC	1196	GCA_001031345.1		Kp1	258	258	Inheritance from ST	258	Inheritance from ST	cluster_80	cluster_82	cluster_104	cluster_168	cluster_837	cluster_967	0_0_105_6_0_0_17_7_30_0	99.9483	12	5869452	56.86	1040	cluster_57	cluster_61	cluster_80	cluster_82	cluster_104	cluster_168	cluster_837	cluster_967
1242	INSDC	1197	GCA_001031385.1		Kp1	258	258	Inheritance from ST	258	Inheritance from ST	cluster_80	cluster_82	cluster_104	cluster_168	cluster_837	cluster_968	0_0_105_6_0_0_17_7_51_0	99.9541	8	5759324	56.99	1041	cluster_57	cluster_61	cluster_80	cluster_82	cluster_104	cluster_168	cluster_837	cluster_968
1243	INSDC	1198	GCA_001031395.1		Kp1	258	258	Inheritance from ST	258	Inheritance from ST	cluster_80	cluster_82	cluster_104	cluster_168	cluster_837	cluster_969	0_0_105_6_0_0_17_7_31_0	99.9624	7	5848223	56.92	1042	cluster_57	cluster_61	cluster_80	cluster_82	cluster_104	cluster_168	cluster_837	cluster_969
1244	INSDC	1199	GCA_001031405.1		Kp1	258	258	Inheritance from ST	258	Inheritance from ST	cluster_484	cluster_543	cluster_639	cluster_751	cluster_851	cluster_970	0_0_105_6_12_0_0_0_0_0	99.9379	6	5893745	56.69	1043	cluster_57	cluster_61	cluster_484	cluster_543	cluster_639	cluster_751	cluster_851	cluster_970
1245	INSDC	1200	GCA_001031415.1		Kp1	258	258	Inheritance from ST	258	Inheritance from ST	cluster_80	cluster_82	cluster_104	cluster_168	cluster_837	cluster_953	0_0_105_6_0_0_17_7_0_0	99.9352	13	5896200	56.35	1025;1034;1053	cluster_57	cluster_61	cluster_80	cluster_82	cluster_104	cluster_168	cluster_837	cluster_953
1246	INSDC	1201	GCA_001031465.1		Kp1	258	258	Inheritance from ST	258	Inheritance from ST	cluster_80	cluster_82	cluster_104	cluster_168	cluster_837	cluster_971	0_0_105_6_0_0_17_7_3_0	99.9504	7	5914114	56.73	1044	cluster_57	cluster_61	cluster_80	cluster_82	cluster_104	cluster_168	cluster_837	cluster_971
1247	INSDC	1202	GCA_001185985.1		Kp1	258	258	Inheritance from ST	258	Inheritance from ST	cluster_80	cluster_82	cluster_104	cluster_168	cluster_837	cluster_971	0_0_105_6_0_0_17_7_3_0	99.9436	8	5907817	56.77	1044	cluster_57	cluster_61	cluster_80	cluster_82	cluster_104	cluster_168	cluster_837	cluster_971
1248	INSDC	1203	GCA_000693255.1		Kp1	258	258	Inheritance from ST	258	Inheritance from ST	cluster_485	cluster_544	cluster_640	cluster_752	cluster_852	cluster_972	0_0_105_6_9_0_0_0_0_0	99.9616	9	5670442	56.96	1045	cluster_57	cluster_61	cluster_485	cluster_544	cluster_640	cluster_752	cluster_852	cluster_972
1249	INSDC	1204	GCA_001185955.1		Kp1	258	258	Inheritance from ST	258	Inheritance from ST	cluster_80	cluster_82	cluster_104	cluster_168	cluster_837	cluster_973	0_0_105_6_0_0_17_7_32_0	99.9585	11	5864135	56.9	1046	cluster_57	cluster_61	cluster_80	cluster_82	cluster_104	cluster_168	cluster_837	cluster_973
1250	INSDC	1205	GCA_001031475.1		Kp1	405	405	Inheritance from ST	405	Inheritance from ST	cluster_486	cluster_545	cluster_641	cluster_753	cluster_853	cluster_974	0_0_374_0_2_4_0_0_0_0	99.1179	2	5634040	56.88	1047	cluster_148	cluster_192	cluster_486	cluster_545	cluster_641	cluster_753	cluster_853	cluster_974
1251	INSDC	1206	GCA_001031485.1		Kp1	258	258	Inheritance from ST	258	Inheritance from ST	cluster_80	cluster_82	cluster_104	cluster_168	cluster_837	cluster_975	0_0_105_6_0_0_17_7_39_0	99.9465	5	5810536	56.74	1048	cluster_57	cluster_61	cluster_80	cluster_82	cluster_104	cluster_168	cluster_837	cluster_975
1252	INSDC	1207	GCA_001031515.1		Kp1	258	258	Inheritance from ST	258	Inheritance from ST	cluster_80	cluster_82	cluster_104	cluster_754	cluster_855	cluster_976	0_0_105_6_0_0_17_120_0_0	99.9235	12	5793090	56.42	1049	cluster_57	cluster_61	cluster_80	cluster_82	cluster_104	cluster_754	cluster_855	cluster_976
1253	INSDC	1208	GCA_001185945.1		Kp1	258	258	Inheritance from ST	258	Inheritance from ST	cluster_80	cluster_82	cluster_104	cluster_168	cluster_837	cluster_953	0_0_105_6_0_0_17_7_0_0	99.9313	6	5875841	56.71	1025;1034;1053	cluster_57	cluster_61	cluster_80	cluster_82	cluster_104	cluster_168	cluster_837	cluster_953
1254	INSDC	1209	GCA_001031555.1		Kp1	258	258	Inheritance from ST	258	Inheritance from ST	cluster_80	cluster_82	cluster_104	cluster_168	cluster_837	cluster_977	0_0_105_6_0_0_17_7_4_0	99.957	7	5735740	56.72	1050	cluster_57	cluster_61	cluster_80	cluster_82	cluster_104	cluster_168	cluster_837	cluster_977
1255	INSDC	1210	GCA_001031545.1		Kp1	258	258	Inheritance from ST	258	Inheritance from ST	cluster_80	cluster_82	cluster_104	cluster_168	cluster_837	cluster_971	0_0_105_6_0_0_17_7_3_0	99.9538	7	5958392	56.67	1044	cluster_57	cluster_61	cluster_80	cluster_82	cluster_104	cluster_168	cluster_837	cluster_971
1256	INSDC	1211	GCA_001031565.1		Kp1	258	258	Inheritance from ST	258	Inheritance from ST	cluster_80	cluster_82	cluster_104	cluster_168	cluster_837	cluster_953	0_0_105_6_0_0_17_7_0_0	99.9199	8	5755890	56.61	1025;1034;1053	cluster_57	cluster_61	cluster_80	cluster_82	cluster_104	cluster_168	cluster_837	cluster_953
1257	INSDC	1212	GCA_001031595.1		Kp1	258	258	Inheritance from ST	258	Inheritance from ST	cluster_80	cluster_82	cluster_104	cluster_168	cluster_837	cluster_969	0_0_105_6_0_0_17_7_31_0	99.941	16	5847194	56.85	1042	cluster_57	cluster_61	cluster_80	cluster_82	cluster_104	cluster_168	cluster_837	cluster_969
1258	INSDC	1213	GCA_001031625.1		Kp1	258	258	Inheritance from ST	258	Inheritance from ST	cluster_80	cluster_82	cluster_104	cluster_168	cluster_856	cluster_978	0_0_105_6_0_0_17_40_0_0	99.9163	13	5668344	56.77	1051	cluster_57	cluster_61	cluster_80	cluster_82	cluster_104	cluster_168	cluster_856	cluster_978
1259	INSDC	1214	GCA_000693275.1		Kp1	258	258	Inheritance from ST	258	Inheritance from ST	cluster_80	cluster_82	cluster_104	cluster_168	cluster_837	cluster_954	0_0_105_6_0_0_17_7_25_0	99.9552	9	5945385	56.61	1026	cluster_57	cluster_61	cluster_80	cluster_82	cluster_104	cluster_168	cluster_837	cluster_954
1260	INSDC	1215	GCA_001185925.1		Kp1	258	258	Inheritance from ST	258	Inheritance from ST	cluster_80	cluster_82	cluster_104	cluster_168	cluster_837	cluster_979	0_0_105_6_0_0_17_7_5_0	99.9366	10	5851968	56.73	1052	cluster_57	cluster_61	cluster_80	cluster_82	cluster_104	cluster_168	cluster_837	cluster_979
1261	INSDC	1216	GCA_001031635.1		Kp1	258	258	Inheritance from ST	258	Inheritance from ST	cluster_80	cluster_82	cluster_104	cluster_754	cluster_855	cluster_976	0_0_105_6_0_0_17_120_0_0	99.944	13	5872050	56.82	1049	cluster_57	cluster_61	cluster_80	cluster_82	cluster_104	cluster_754	cluster_855	cluster_976
1262	INSDC	1217	GCA_001031645.1		Kp1	258	258	Inheritance from ST	258	Inheritance from ST	cluster_80	cluster_82	cluster_104	cluster_168	cluster_837	cluster_953	0_0_105_6_0_0_17_7_0_0	99.9249	5	5735790	56.7	1053	cluster_57	cluster_61	cluster_80	cluster_82	cluster_104	cluster_168	cluster_837	cluster_953
1263	INSDC	1218	GCA_001031675.1		Kp1	258	258	Inheritance from ST	258	Inheritance from ST	cluster_80	cluster_82	cluster_104	cluster_168	cluster_837	cluster_953	0_0_105_6_0_0_17_7_0_0	99.9564	6	5883276	56.68	1025;1034;1053	cluster_57	cluster_61	cluster_80	cluster_82	cluster_104	cluster_168	cluster_837	cluster_953
1264	INSDC	1219	GCA_001031705.1		Kp1	258	258	Inheritance from ST	258	Inheritance from ST	cluster_80	cluster_82	cluster_104	cluster_168	cluster_837	cluster_980	0_0_105_6_0_0_17_7_6_0	99.9568	3	5846556	56.96	1054	cluster_57	cluster_61	cluster_80	cluster_82	cluster_104	cluster_168	cluster_837	cluster_980
1265	INSDC	1220	GCA_001031715.1		Kp1	258	258	Inheritance from ST	258	Inheritance from ST	cluster_80	cluster_82	cluster_104	cluster_168	cluster_837	cluster_981	0_0_105_6_0_0_17_7_7_0	99.9458	11	5860523	56.63	1055	cluster_57	cluster_61	cluster_80	cluster_82	cluster_104	cluster_168	cluster_837	cluster_981
1266	INSDC	1221	GCA_001185915.1		Kp1	3623	3623	Inheritance from ST	3623	Inheritance from ST	cluster_487	cluster_546	cluster_642	cluster_755	cluster_857	cluster_982	0_0_195_0_0_0_0_0_0_0	99.1765	13	5632103	56.65	1056	cluster_208	cluster_306	cluster_487	cluster_546	cluster_642	cluster_755	cluster_857	cluster_982
1267	INSDC	1222	GCA_001031725.1		Kp1	258	258	Inheritance from ST	258	Inheritance from ST	cluster_80	cluster_82	cluster_104	cluster_168	cluster_837	cluster_983	0_0_105_6_0_0_17_7_52_0	99.9383	6	5663672	56.53	1057	cluster_57	cluster_61	cluster_80	cluster_82	cluster_104	cluster_168	cluster_837	cluster_983
1268	INSDC	1223	GCA_001031745.1		Kp1	258	258	Inheritance from ST	258	Inheritance from ST	cluster_80	cluster_82	cluster_104	cluster_168	cluster_837	cluster_953	0_0_105_6_0_0_17_7_0_0	99.9407	12	5803470	56.71	1025;1034;1053	cluster_57	cluster_61	cluster_80	cluster_82	cluster_104	cluster_168	cluster_837	cluster_953
1269	INSDC	1224	GCA_001031785.1		Kp1	258	258	Inheritance from ST	258	Inheritance from ST	cluster_80	cluster_82	cluster_104	cluster_756	cluster_858	cluster_984	0_0_105_6_0_0_17_121_1_0	99.9544	4	5914089	56.68	1058	cluster_57	cluster_61	cluster_80	cluster_82	cluster_104	cluster_756	cluster_858	cluster_984
1270	INSDC	1225	GCA_000693295.1		Kp1	258	258	Inheritance from ST	258	Inheritance from ST	cluster_80	cluster_82	cluster_104	cluster_168	cluster_837	cluster_985	0_0_105_6_0_0_17_7_50_0	99.9614	10	5921340	56.57	1059	cluster_57	cluster_61	cluster_80	cluster_82	cluster_104	cluster_168	cluster_837	cluster_985
1271	INSDC	1226	GCA_001031795.1		Kp1	14	10201	Arbitrary	14	Inheritance from ST	cluster_488	cluster_547	cluster_643	cluster_757	cluster_859	cluster_986	0_0_1_0_0_0_0_0_0_0	99.7254	7	5573126	57.03	1060	cluster_71	cluster_307	cluster_488	cluster_547	cluster_643	cluster_757	cluster_859	cluster_986
1272	INSDC	1227	GCA_001031805.1		Kp1	258	258	Inheritance from ST	258	Inheritance from ST	cluster_80	cluster_82	cluster_104	cluster_758	cluster_860	cluster_987	0_0_105_6_0_0_17_122_0_0	99.9564	15	5904572	56.77	1061	cluster_57	cluster_61	cluster_80	cluster_82	cluster_104	cluster_758	cluster_860	cluster_987
1273	INSDC	1228	GCA_001031825.1		Kp1	258	258	Inheritance from ST	258	Inheritance from ST	cluster_80	cluster_82	cluster_104	cluster_168	cluster_837	cluster_988	0_0_105_6_0_0_17_7_54_0	99.9525	12	5730204	56.76	1062	cluster_57	cluster_61	cluster_80	cluster_82	cluster_104	cluster_168	cluster_837	cluster_988
1274	INSDC	1229	GCA_001031865.1		Kp1	258	258	Inheritance from ST	258	Inheritance from ST	cluster_80	cluster_82	cluster_104	cluster_759	cluster_861	cluster_989	0_0_105_6_0_0_0_98_0_0	99.9038	6	5559730	57.12	1063	cluster_57	cluster_61	cluster_80	cluster_82	cluster_104	cluster_759	cluster_861	cluster_989
1275	INSDC	1230	GCA_001031875.1		Kp1	1411	1411	Inheritance from ST	1411	Inheritance from ST	cluster_489	cluster_548	cluster_645	cluster_760	cluster_862	cluster_990	0_0_148_1_0_0_0_0_0_0	99.0872	12	5486359	56.73	1064	cluster_209	cluster_308	cluster_489	cluster_548	cluster_645	cluster_760	cluster_862	cluster_990
1276	INSDC	1231	GCA_001031895.1		Kp1	29	10099	Arbitrary	29	Inheritance from ST	cluster_222	cluster_241	cluster_277	cluster_314	cluster_863	cluster_991	0_0_137_6_0_0_0_0_0_0	99.2348	13	5287190	57.41	1065	cluster_61	cluster_157	cluster_222	cluster_241	cluster_277	cluster_314	cluster_863	cluster_991
1277	INSDC	1232	GCA_001031905.1		Kp1	258	258	Inheritance from ST	258	Inheritance from ST	cluster_80	cluster_82	cluster_104	cluster_168	cluster_837	cluster_953	0_0_105_6_0_0_17_7_0_0	99.9301	9	5872245	56.42	1025;1034;1053	cluster_57	cluster_61	cluster_80	cluster_82	cluster_104	cluster_168	cluster_837	cluster_953
1278	INSDC	1233	GCA_001031945.1		Kp1	258	258	Inheritance from ST	258	Inheritance from ST	cluster_80	cluster_82	cluster_104	cluster_168	cluster_864	cluster_992	0_0_105_6_0_0_17_49_0_0	99.9491	7	5866557	56.23	1066	cluster_57	cluster_61	cluster_80	cluster_82	cluster_104	cluster_168	cluster_864	cluster_992
1279	INSDC	1234	GCA_001031965.1		Kp1	258	258	Inheritance from ST	258	Inheritance from ST	cluster_80	cluster_82	cluster_104	cluster_168	cluster_837	cluster_993	0_0_105_6_0_0_17_7_8_0	99.9373	4	5680180	56.94	1067	cluster_57	cluster_61	cluster_80	cluster_82	cluster_104	cluster_168	cluster_837	cluster_993
1280	INSDC	1235	GCA_000693315.1		Kp1	258	258	Inheritance from ST	258	Inheritance from ST	cluster_80	cluster_82	cluster_104	cluster_168	cluster_837	cluster_953	0_0_105_6_0_0_17_7_0_0	99.9608	10	5913964	56.3	1025;1034;1053	cluster_57	cluster_61	cluster_80	cluster_82	cluster_104	cluster_168	cluster_837	cluster_953
1281	INSDC	1236	GCA_001031955.1		Kp1	258	258	Inheritance from ST	258	Inheritance from ST	cluster_80	cluster_82	cluster_104	cluster_168	cluster_837	cluster_994	0_0_105_6_0_0_17_7_42_0	99.9437	7	5870964	56.7	1068	cluster_57	cluster_61	cluster_80	cluster_82	cluster_104	cluster_168	cluster_837	cluster_994
1282	INSDC	1237	GCA_001031995.1		Kp1	258	258	Inheritance from ST	258	Inheritance from ST	cluster_80	cluster_82	cluster_104	cluster_761	cluster_865	cluster_995	0_0_105_6_0_0_5_0_0_0	99.9049	6	5530657	57.03	1069	cluster_57	cluster_61	cluster_80	cluster_82	cluster_104	cluster_761	cluster_865	cluster_995
1283	INSDC	1238	GCA_001032025.1		Kp1	258	258	Inheritance from ST	258	Inheritance from ST	cluster_80	cluster_82	cluster_104	cluster_168	cluster_837	cluster_953	0_0_105_6_0_0_17_7_0_0	99.9396	14	5866160	56.83	1025;1034;1053	cluster_57	cluster_61	cluster_80	cluster_82	cluster_104	cluster_168	cluster_837	cluster_953
1284	INSDC	1239	GCA_001030715.1		Kp1	258	258	Inheritance from ST	258	Inheritance from ST	cluster_80	cluster_82	cluster_104	cluster_762	cluster_866	cluster_996	0_0_105_6_0_0_36_0_0_0	99.9535	7	5654902	57.03	1070	cluster_57	cluster_61	cluster_80	cluster_82	cluster_104	cluster_762	cluster_866	cluster_996
1285	INSDC	1240	GCA_001032035.1		Kp1	258	258	Inheritance from ST	258	Inheritance from ST	cluster_80	cluster_82	cluster_104	cluster_168	cluster_837	cluster_953	0_0_105_6_0_0_17_7_0_0	99.9477	7	5906443	56.74	1025;1034;1053	cluster_57	cluster_61	cluster_80	cluster_82	cluster_104	cluster_168	cluster_837	cluster_953
1286	INSDC	1241	GCA_001032045.1		Kp1	258	258	Inheritance from ST	258	Inheritance from ST	cluster_80	cluster_82	cluster_104	cluster_168	cluster_837	cluster_953	0_0_105_6_0_0_17_7_0_0	99.9334	11	5886883	56.67	1025;1034;1053	cluster_57	cluster_61	cluster_80	cluster_82	cluster_104	cluster_168	cluster_837	cluster_953
1287	INSDC	1242	GCA_001032075.1		Kp1	258	258	Inheritance from ST	258	Inheritance from ST	cluster_80	cluster_82	cluster_104	cluster_168	cluster_837	cluster_997	0_0_105_6_0_0_17_7_9_0	99.9023	7	5686145	56.4	1071	cluster_57	cluster_61	cluster_80	cluster_82	cluster_104	cluster_168	cluster_837	cluster_997
1288	INSDC	1243	GCA_001032105.1		Kp1	258	258	Inheritance from ST	258	Inheritance from ST	cluster_80	cluster_82	cluster_104	cluster_168	cluster_837	cluster_994	0_0_105_6_0_0_17_7_42_0	99.9518	15	5826763	56.63	1068	cluster_57	cluster_61	cluster_80	cluster_82	cluster_104	cluster_168	cluster_837	cluster_994
1289	INSDC	1244	GCA_001032115.1		Kp1	258	258	Inheritance from ST	258	Inheritance from ST	cluster_80	cluster_82	cluster_104	cluster_168	cluster_837	cluster_973	0_0_105_6_0_0_17_7_32_0	99.9485	12	5882761	56.72	1046	cluster_57	cluster_61	cluster_80	cluster_82	cluster_104	cluster_168	cluster_837	cluster_973
1290	INSDC	1245	GCA_001032125.1		Kp1	158	158	Inheritance from ST	158	Inheritance from ST	cluster_490	cluster_549	cluster_646	cluster_763	cluster_867	cluster_998	0_0_377_1_0_0_0_0_0_0	99.143	13	5700394	56.72	1072	cluster_210	cluster_309	cluster_490	cluster_549	cluster_646	cluster_763	cluster_867	cluster_998
1291	INSDC	1246	GCA_001032145.1		Kp1	258	258	Inheritance from ST	258	Inheritance from ST	cluster_80	cluster_82	cluster_104	cluster_168	cluster_837	cluster_957	0_0_105_6_0_0_17_7_1_0	99.9029	17	5648299	56.82	1029	cluster_57	cluster_61	cluster_80	cluster_82	cluster_104	cluster_168	cluster_837	cluster_957
1292	INSDC	1247	GCA_001032185.1		Kp1	29	10099	Arbitrary	29	Inheritance from ST	cluster_222	cluster_241	cluster_277	cluster_314	cluster_863	cluster_999	0_0_137_6_0_0_0_0_1_0	99.1934	13	5433574	57.1	1073	cluster_61	cluster_157	cluster_222	cluster_241	cluster_277	cluster_314	cluster_863	cluster_999
1293	INSDC	1248	GCA_001032205.1		Kp1	3624	3624	Inheritance from ST	3624	Inheritance from ST	cluster_491	cluster_550	cluster_647	cluster_764	cluster_868	cluster_1000	0_0_386_0_0_0_0_0_0_0	99.1264	4	5330318	57.19	1074	cluster_211	cluster_310	cluster_491	cluster_550	cluster_647	cluster_764	cluster_868	cluster_1000
1294	INSDC	1249	GCA_001032195.1		Kp1	258	258	Inheritance from ST	258	Inheritance from ST	cluster_80	cluster_82	cluster_104	cluster_756	cluster_858	cluster_1001	0_0_105_6_0_0_17_121_0_0	99.949	13	5924443	56.1	1075	cluster_57	cluster_61	cluster_80	cluster_82	cluster_104	cluster_756	cluster_858	cluster_1001
1295	INSDC	1250	GCA_001032225.1		Kp1	258	258	Inheritance from ST	258	Inheritance from ST	cluster_80	cluster_82	cluster_104	cluster_168	cluster_837	cluster_973	0_0_105_6_0_0_17_7_32_0	99.948	6	5882730	56.62	1046	cluster_57	cluster_61	cluster_80	cluster_82	cluster_104	cluster_168	cluster_837	cluster_973
1296	INSDC	1251	GCA_001032265.1		Kp1	258	258	Inheritance from ST	258	Inheritance from ST	cluster_80	cluster_82	cluster_104	cluster_168	cluster_837	cluster_1002	0_0_105_6_0_0_17_7_10_0	99.9322	6	5906860	56.3	1076	cluster_57	cluster_61	cluster_80	cluster_82	cluster_104	cluster_168	cluster_837	cluster_1002
1297	INSDC	1252	GCA_001032275.1		Kp1	258	258	Inheritance from ST	258	Inheritance from ST	cluster_80	cluster_82	cluster_104	cluster_168	cluster_869	cluster_1003	0_0_105_6_0_0_17_28_0_0	99.9542	12	5924305	56.85	1077	cluster_57	cluster_61	cluster_80	cluster_82	cluster_104	cluster_168	cluster_869	cluster_1003
1298	INSDC	1253	GCA_001032285.1		Kp1	258	258	Inheritance from ST	258	Inheritance from ST	cluster_80	cluster_82	cluster_104	cluster_168	cluster_837	cluster_953	0_0_105_6_0_0_17_7_0_0	99.9418	8	5892438	56.85	1025;1034;1053	cluster_57	cluster_61	cluster_80	cluster_82	cluster_104	cluster_168	cluster_837	cluster_953
1299	INSDC	1254	GCA_001032305.1		Kp1	258	258	Inheritance from ST	258	Inheritance from ST	cluster_80	cluster_82	cluster_104	cluster_168	cluster_837	cluster_953	0_0_105_6_0_0_17_7_0_0	99.9426	8	5884935	56.71	1025;1034;1053	cluster_57	cluster_61	cluster_80	cluster_82	cluster_104	cluster_168	cluster_837	cluster_953
1300	INSDC	1255	GCA_001032345.1		Kp1	258	258	Inheritance from ST	258	Inheritance from ST	cluster_80	cluster_82	cluster_104	cluster_168	cluster_837	cluster_967	0_0_105_6_0_0_17_7_30_0	99.9128	8	5868790	56.38	1040	cluster_57	cluster_61	cluster_80	cluster_82	cluster_104	cluster_168	cluster_837	cluster_967
1301	INSDC	1256	GCA_000688555.1		Kp1	258	258	Inheritance from ST	258	Inheritance from ST	cluster_80	cluster_82	cluster_104	cluster_168	cluster_837	cluster_1004	0_0_105_6_0_0_17_7_11_0	99.9322	153	5714328	57	1078	cluster_57	cluster_61	cluster_80	cluster_82	cluster_104	cluster_168	cluster_837	cluster_1004
1302	INSDC	1257	GCA_001032355.1		Kp1	258	258	Inheritance from ST	258	Inheritance from ST	cluster_80	cluster_82	cluster_104	cluster_168	cluster_837	cluster_971	0_0_105_6_0_0_17_7_3_0	99.9506	10	5861821	56.79	1044	cluster_57	cluster_61	cluster_80	cluster_82	cluster_104	cluster_168	cluster_837	cluster_971
1303	INSDC	1258	GCA_001185895.1		Kp1	258	258	Inheritance from ST	258	Inheritance from ST	cluster_80	cluster_82	cluster_104	cluster_168	cluster_837	cluster_953	0_0_105_6_0_0_17_7_0_0	99.94	5	5698628	56.76	1025;1034;1053	cluster_57	cluster_61	cluster_80	cluster_82	cluster_104	cluster_168	cluster_837	cluster_953
1304	INSDC	1259	GCA_001032365.1		Kp1	258	258	Inheritance from ST	258	Inheritance from ST	cluster_80	cluster_82	cluster_104	cluster_168	cluster_837	cluster_967	0_0_105_6_0_0_17_7_30_0	99.9558	12	5858756	56.89	1040	cluster_57	cluster_61	cluster_80	cluster_82	cluster_104	cluster_168	cluster_837	cluster_967
1305	INSDC	1260	GCA_001032375.1		Kp1	258	258	Inheritance from ST	258	Inheritance from ST	cluster_80	cluster_82	cluster_104	cluster_168	cluster_837	cluster_953	0_0_105_6_0_0_17_7_0_0	99.9329	13	5938168	56.66	1025;1034;1053	cluster_57	cluster_61	cluster_80	cluster_82	cluster_104	cluster_168	cluster_837	cluster_953
1306	INSDC	1261	GCA_001032425.1		Kp1	3625	3625	Inheritance from ST	3625	Inheritance from ST	cluster_492	cluster_551	cluster_648	cluster_765	cluster_870	cluster_1005	0_0_133_0_0_0_0_0_0_0	99.2117	8	5539306	56.94	1079	cluster_212	cluster_311	cluster_492	cluster_551	cluster_648	cluster_765	cluster_870	cluster_1005
1307	INSDC	1262	GCA_001185865.1		Kp1	14	14	Inheritance from ST	14	Inheritance from ST	cluster_88	cluster_167	cluster_94	cluster_97	cluster_98	cluster_102	0_0_1_1_17_0_4_0_0_0	99.6761	16	5861909	56.52	103;8288	cluster_71	cluster_81	cluster_88	cluster_167	cluster_94	cluster_97	cluster_98	cluster_102
1308	INSDC	1263	GCA_001032435.1		Kp1	258	258	Inheritance from ST	258	Inheritance from ST	cluster_80	cluster_82	cluster_104	cluster_168	cluster_837	cluster_965	0_0_105_6_0_0_17_7_40_0	99.9349	10	5792846	56.71	1038	cluster_57	cluster_61	cluster_80	cluster_82	cluster_104	cluster_168	cluster_837	cluster_965
1309	INSDC	1264	GCA_001032445.1		Kp1	258	258	Inheritance from ST	258	Inheritance from ST	cluster_80	cluster_82	cluster_104	cluster_168	cluster_837	cluster_973	0_0_105_6_0_0_17_7_32_0	99.9466	10	5828944	56.87	1046	cluster_57	cluster_61	cluster_80	cluster_82	cluster_104	cluster_168	cluster_837	cluster_973
1310	INSDC	1265	GCA_001185835.1		Kp1	258	258	Inheritance from ST	258	Inheritance from ST	cluster_80	cluster_82	cluster_104	cluster_168	cluster_837	cluster_1006	0_0_105_6_0_0_17_7_12_0	99.9571	9	5925862	56.66	1080	cluster_57	cluster_61	cluster_80	cluster_82	cluster_104	cluster_168	cluster_837	cluster_1006
1311	INSDC	1266	GCA_001032455.1		Kp1	258	258	Inheritance from ST	258	Inheritance from ST	cluster_80	cluster_82	cluster_104	cluster_168	cluster_837	cluster_1007	0_0_105_6_0_0_17_7_41_0	99.9348	6	5806254	56.67	1081	cluster_57	cluster_61	cluster_80	cluster_82	cluster_104	cluster_168	cluster_837	cluster_1007
1312	INSDC	1267	GCA_000693335.1		Kp1	258	258	Inheritance from ST	258	Inheritance from ST	cluster_80	cluster_82	cluster_104	cluster_168	cluster_837	cluster_1008	0_0_105_6_0_0_17_7_13_0	99.9454	9	5673046	56.6	1082	cluster_57	cluster_61	cluster_80	cluster_82	cluster_104	cluster_168	cluster_837	cluster_1008
1313	INSDC	1268	GCA_001032505.1		Kp1	258	258	Inheritance from ST	258	Inheritance from ST	cluster_80	cluster_82	cluster_104	cluster_168	cluster_837	cluster_953	0_0_105_6_0_0_17_7_0_0	99.9364	12	5896922	56.73	1025;1034;1053	cluster_57	cluster_61	cluster_80	cluster_82	cluster_104	cluster_168	cluster_837	cluster_953
1314	INSDC	1269	GCA_001032525.1		Kp1	258	258	Inheritance from ST	258	Inheritance from ST	cluster_80	cluster_82	cluster_104	cluster_168	cluster_837	cluster_1009	0_0_105_6_0_0_17_7_43_0	99.962	10	5862898	56.79	1083	cluster_57	cluster_61	cluster_80	cluster_82	cluster_104	cluster_168	cluster_837	cluster_1009
1315	INSDC	1270	GCA_001032535.1		Kp1	258	258	Inheritance from ST	258	Inheritance from ST	cluster_80	cluster_82	cluster_104	cluster_168	cluster_837	cluster_967	0_0_105_6_0_0_17_7_30_0	99.9434	12	5881140	56.68	1040	cluster_57	cluster_61	cluster_80	cluster_82	cluster_104	cluster_168	cluster_837	cluster_967
1316	INSDC	1271	GCA_001032545.1		Kp1	258	258	Inheritance from ST	258	Inheritance from ST	cluster_80	cluster_82	cluster_104	cluster_766	cluster_871	cluster_1010	0_0_105_6_0_0_24_0_0_0	99.9507	12	5915952	56.76	1084	cluster_57	cluster_61	cluster_80	cluster_82	cluster_104	cluster_766	cluster_871	cluster_1010
1317	INSDC	1272	GCA_001032585.1		Kp1	258	258	Inheritance from ST	258	Inheritance from ST	cluster_80	cluster_82	cluster_104	cluster_168	cluster_872	cluster_1011	0_0_105_6_0_0_17_38_0_0	99.9442	7	5683889	56.64	1085	cluster_57	cluster_61	cluster_80	cluster_82	cluster_104	cluster_168	cluster_872	cluster_1011
1318	INSDC	1273	GCA_001032605.1		Kp1	258	258	Inheritance from ST	258	Inheritance from ST	cluster_80	cluster_82	cluster_104	cluster_168	cluster_837	cluster_953	0_0_105_6_0_0_17_7_0_0	99.9071	8	5704799	56.28	1025;1034;1053	cluster_57	cluster_61	cluster_80	cluster_82	cluster_104	cluster_168	cluster_837	cluster_953
1319	INSDC	1274	GCA_001185825.1		Kp1	258	258	Inheritance from ST	258	Inheritance from ST	cluster_80	cluster_82	cluster_104	cluster_168	cluster_837	cluster_1012	0_0_105_6_0_0_17_7_14_0	99.9592	7	5762201	56.66	1086	cluster_57	cluster_61	cluster_80	cluster_82	cluster_104	cluster_168	cluster_837	cluster_1012
1320	INSDC	1275	GCA_001032615.1		Kp1	258	258	Inheritance from ST	258	Inheritance from ST	cluster_80	cluster_82	cluster_104	cluster_168	cluster_837	cluster_1013	0_0_105_6_0_0_17_7_49_0	99.9629	10	5611102	57.08	1087	cluster_57	cluster_61	cluster_80	cluster_82	cluster_104	cluster_168	cluster_837	cluster_1013
1321	INSDC	1276	GCA_000693355.1		Kp1	258	258	Inheritance from ST	258	Inheritance from ST	cluster_80	cluster_82	cluster_104	cluster_168	cluster_837	cluster_1014	0_0_105_6_0_0_17_7_15_0	99.9602	11	5657543	56.89	1088	cluster_57	cluster_61	cluster_80	cluster_82	cluster_104	cluster_168	cluster_837	cluster_1014
1322	INSDC	1277	GCA_001032625.1		Kp1	258	258	Inheritance from ST	258	Inheritance from ST	cluster_80	cluster_82	cluster_104	cluster_168	cluster_837	cluster_1015	0_0_105_6_0_0_17_7_44_0	99.9322	8	5874097	56.32	1089	cluster_57	cluster_61	cluster_80	cluster_82	cluster_104	cluster_168	cluster_837	cluster_1015
1323	INSDC	1278	GCA_001032665.1		Kp1	258	258	Inheritance from ST	258	Inheritance from ST	cluster_80	cluster_82	cluster_104	cluster_168	cluster_873	cluster_1016	0_0_105_6_0_0_17_29_0_0	99.9581	10	5831986	56.87	1090	cluster_57	cluster_61	cluster_80	cluster_82	cluster_104	cluster_168	cluster_873	cluster_1016
1324	INSDC	1279	GCA_001032685.1		Kp1	258	258	Inheritance from ST	258	Inheritance from ST	cluster_80	cluster_82	cluster_104	cluster_109	cluster_874	cluster_1017	0_0_105_6_0_0_0_34_0_0	99.8884	7	5622118	56.54	1091	cluster_57	cluster_61	cluster_80	cluster_82	cluster_104	cluster_109	cluster_874	cluster_1017
1325	INSDC	1280	GCA_001032695.1		Kp1	258	258	Inheritance from ST	258	Inheritance from ST	cluster_80	cluster_82	cluster_104	cluster_168	cluster_837	cluster_967	0_0_105_6_0_0_17_7_30_0	99.952	14	5856469	56.86	1040	cluster_57	cluster_61	cluster_80	cluster_82	cluster_104	cluster_168	cluster_837	cluster_967
1326	INSDC	1281	GCA_001185775.1		Kp1	258	258	Inheritance from ST	258	Inheritance from ST	cluster_80	cluster_82	cluster_104	cluster_168	cluster_837	cluster_993	0_0_105_6_0_0_17_7_8_0	99.9527	5	5706450	56.83	1067	cluster_57	cluster_61	cluster_80	cluster_82	cluster_104	cluster_168	cluster_837	cluster_993
1327	INSDC	1282	GCA_001032705.1		Kp1	258	258	Inheritance from ST	258	Inheritance from ST	cluster_80	cluster_82	cluster_104	cluster_168	cluster_837	cluster_1018	0_0_105_6_0_0_17_7_16_0	99.9323	11	5858294	56.59	1092	cluster_57	cluster_61	cluster_80	cluster_82	cluster_104	cluster_168	cluster_837	cluster_1018
1328	INSDC	1283	GCA_001185765.1		Kp1	258	258	Inheritance from ST	258	Inheritance from ST	cluster_80	cluster_82	cluster_104	cluster_168	cluster_837	cluster_954	0_0_105_6_0_0_17_7_25_0	99.9466	7	5895829	56.87	1026	cluster_57	cluster_61	cluster_80	cluster_82	cluster_104	cluster_168	cluster_837	cluster_954
1329	INSDC	1284	GCA_000693375.1		Kp1	258	258	Inheritance from ST	258	Inheritance from ST	cluster_80	cluster_82	cluster_104	cluster_168	cluster_837	cluster_953	0_0_105_6_0_0_17_7_0_0	99.9513	13	5956691	56.52	1025;1034;1053	cluster_57	cluster_61	cluster_80	cluster_82	cluster_104	cluster_168	cluster_837	cluster_953
1330	INSDC	1285	GCA_001032765.1		Kp1	258	258	Inheritance from ST	258	Inheritance from ST	cluster_80	cluster_82	cluster_104	cluster_168	cluster_837	cluster_953	0_0_105_6_0_0_17_7_0_0	99.9449	9	5884986	56.62	1025;1034;1053	cluster_57	cluster_61	cluster_80	cluster_82	cluster_104	cluster_168	cluster_837	cluster_953
1331	INSDC	1286	GCA_001032775.1		Kp1	3626	188	Inheritance from ST	188	Inheritance from ST	cluster_493	cluster_552	cluster_650	cluster_767	cluster_875	cluster_1019	0_0_179_0_0_0_0_0_0_0	99.0915	8	5685492	56.59	1093	cluster_72	cluster_312	cluster_493	cluster_552	cluster_650	cluster_767	cluster_875	cluster_1019
1332	INSDC	1287	GCA_001032795.1		Kp1	258	258	Inheritance from ST	258	Inheritance from ST	cluster_80	cluster_82	cluster_104	cluster_168	cluster_837	cluster_953	0_0_105_6_0_0_17_7_0_0	99.9533	6	5845429	56.7	1025;1034;1053	cluster_57	cluster_61	cluster_80	cluster_82	cluster_104	cluster_168	cluster_837	cluster_953
1333	INSDC	1288	GCA_001032815.1		Kp1	258	258	Inheritance from ST	258	Inheritance from ST	cluster_80	cluster_82	cluster_104	cluster_168	cluster_837	cluster_1020	0_0_105_6_0_0_17_7_33_0	99.9209	8	5405426	56.93	1094	cluster_57	cluster_61	cluster_80	cluster_82	cluster_104	cluster_168	cluster_837	cluster_1020
1334	INSDC	1289	GCA_001032845.1		Kp1	2121	2121	Inheritance from ST	2121	Inheritance from ST	cluster_494	cluster_553	cluster_651	cluster_768	cluster_876	cluster_1021	0_0_322_0_1_0_0_0_0_0	99.1184	11	5808713	56.84	1095	cluster_73	cluster_210	cluster_494	cluster_553	cluster_651	cluster_768	cluster_876	cluster_1021
1335	INSDC	1290	GCA_001032855.1		Kp1	258	258	Inheritance from ST	258	Inheritance from ST	cluster_80	cluster_82	cluster_104	cluster_168	cluster_837	cluster_983	0_0_105_6_0_0_17_7_52_0	99.9478	8	5658184	57	1057	cluster_57	cluster_61	cluster_80	cluster_82	cluster_104	cluster_168	cluster_837	cluster_983
1336	INSDC	1291	GCA_001032875.1		Kp1	11	340	Inheritance from ST	258	Inheritance from ST	cluster_73	cluster_75	cluster_570	cluster_1004	cluster_877	cluster_1022	0_0_105_0_3_0_1_7_0_0	99.6225	8	5571965	57.12	1096	cluster_57	cluster_67	cluster_73	cluster_75	cluster_570	cluster_1004	cluster_877	cluster_1022
1337	INSDC	1292	GCA_001032895.1		Kp1	258	258	Inheritance from ST	258	Inheritance from ST	cluster_80	cluster_82	cluster_104	cluster_168	cluster_837	cluster_953	0_0_105_6_0_0_17_7_0_0	99.9573	10	5919957	56.71	1025;1034;1053	cluster_57	cluster_61	cluster_80	cluster_82	cluster_104	cluster_168	cluster_837	cluster_953
1338	INSDC	1293	GCA_000693395.1		Kp1	258	258	Inheritance from ST	258	Inheritance from ST	cluster_80	cluster_82	cluster_104	cluster_168	cluster_837	cluster_1023	0_0_105_6_0_0_17_7_17_0	99.9409	12	5470146	56.45	1097	cluster_57	cluster_61	cluster_80	cluster_82	cluster_104	cluster_168	cluster_837	cluster_1023
1339	INSDC	1294	GCA_001032925.1		Kp1	258	258	Inheritance from ST	258	Inheritance from ST	cluster_80	cluster_82	cluster_104	cluster_766	cluster_871	cluster_1010	0_0_105_6_0_0_24_0_0_0	99.9388	9	5954230	56.73	1084	cluster_57	cluster_61	cluster_80	cluster_82	cluster_104	cluster_766	cluster_871	cluster_1010
1340	INSDC	1295	GCA_001032935.1		Kp1	3627	340	Inheritance from ST	258	Inheritance from ST	cluster_73	cluster_75	cluster_570	cluster_1004	cluster_877	cluster_1022	0_0_105_0_3_0_1_7_0_0	99.6436	4	5576281	57.04	1096	cluster_57	cluster_67	cluster_73	cluster_75	cluster_570	cluster_1004	cluster_877	cluster_1022
1341	INSDC	1296	GCA_001185755.1		Kp1	258	258	Inheritance from ST	258	Inheritance from ST	cluster_80	cluster_82	cluster_104	cluster_168	cluster_837	cluster_953	0_0_105_6_0_0_17_7_0_0	99.9434	9	5923759	56.57	1025;1034;1053	cluster_57	cluster_61	cluster_80	cluster_82	cluster_104	cluster_168	cluster_837	cluster_953
1342	INSDC	1297	GCA_001032965.1		Kp1	258	258	Inheritance from ST	258	Inheritance from ST	cluster_80	cluster_82	cluster_104	cluster_168	cluster_837	cluster_953	0_0_105_6_0_0_17_7_0_0	99.9317	13	5911540	56.73	1025;1034;1053	cluster_57	cluster_61	cluster_80	cluster_82	cluster_104	cluster_168	cluster_837	cluster_953
1343	INSDC	1298	GCA_001032975.1		Kp1	258	258	Inheritance from ST	258	Inheritance from ST	cluster_80	cluster_82	cluster_104	cluster_168	cluster_837	cluster_967	0_0_105_6_0_0_17_7_30_0	99.9479	5	5866023	56.73	1040	cluster_57	cluster_61	cluster_80	cluster_82	cluster_104	cluster_168	cluster_837	cluster_967
1344	INSDC	1299	GCA_001033005.1		Kp1	258	258	Inheritance from ST	258	Inheritance from ST	cluster_80	cluster_82	cluster_104	cluster_168	cluster_837	cluster_967	0_0_105_6_0_0_17_7_30_0	99.8945	7	5870629	56.37	1040	cluster_57	cluster_61	cluster_80	cluster_82	cluster_104	cluster_168	cluster_837	cluster_967
1345	INSDC	1300	GCA_001033015.1		Kp1	258	258	Inheritance from ST	258	Inheritance from ST	cluster_80	cluster_82	cluster_104	cluster_168	cluster_837	cluster_967	0_0_105_6_0_0_17_7_30_0	99.9145	9	5873355	56.22	1040	cluster_57	cluster_61	cluster_80	cluster_82	cluster_104	cluster_168	cluster_837	cluster_967
[truncated: 6,089 more rows]

## Sheet: Table S2
Table S2. Hybrid genomes breakdown by phylogroup
[truncated: 9 more rows]

## Sheet: Table S3
Table S3. Characteristics of the 629 loci of the cgMLST scheme
[truncated: 631 more rows]

## Sheet: Table S4
Table S4. Correspondence between SLs, CGs and STs
[truncated: 707 more rows]

[truncated: 5 more sheets: Table S5, Table S6, Table S7, Table S8, Table S9]
